# Supplementary material for: Synthesis and crystal structure of La21Cr8−2aAlbGe7−bC12 [a = 0.22 (2) and b = 0.758 (19)]
Source: Acta Crystallogr E Crystallogr Commun. 2016 Oct 11;72(Pt 11):1565–8. doi: 10.1107/S2056989016015668 (PMC5095834; doi:10.1107/S2056989016015668)
Supplement: Supplementary file 1 [file e-72-01565-sup1.cif]

##############################################################################
#                                                                            #
# This CIF contains the data in a paper accepted for publication in          #
# Acta Crystallographica Section E. It conforms to the requirements of       #
# Notes for Authors for Acta Crystallographica Section E, and has been       #
# peer reviewed under the auspices of the IUCr Commission on Journals.       #
#                                                                            #
# Full details of the Crystallographic Information File format               #
# are given in the paper "The Crystallographic Information File (CIF):       #
# a New Standard Archive File for Crystallography" by S. R. Hall, F. H.      #
# Allen and I. D. Brown [Acta Cryst. (1991), A47, 655-685].                  #
#                                                                            #
# The current version of the core CIF dictionary is obtainable from          #
# ftp://ftp.iucr.org/pub/cif_core.dic.                                       #
#                                                                            #
# Software is freely available for graphical display of the structure(s)     #
# in this CIF. For information consult the CIF software page                 #
# http://www.iucr.org/resources/cif/software.                                #
#                                                                            #
# This file may be used for bona fide research purposes within the           #
# scientific community so long as proper attribution is given to the journal # 
# article from which it was obtained.                                        #
#                                                                            #
##############################################################################
data_global
_audit_creation_method     'Jana2006 Version : 25/02/2016'
_journal_date_recd_electronic     2016-09-09
_journal_date_accepted     2016-10-04
_journal_name_full     'Acta Crystallographica, Section E'
_journal_year     2016
_journal_volume     72
_journal_issue     11
_journal_page_first     1565
_journal_page_last     1568
_journal_paper_category     GI
_journal_paper_doi     10.1107/S2056989016015668
_journal_coeditor_code     PK2592
_publ_contact_author_name     'J. W. Simonson'
_publ_contact_author_address
;
Department of Physics
Farmingdale State College
Farmingdale, NY 11735
USA
;
_publ_contact_author_email     'jack.simonson@farmingdale.edu'
_publ_contact_author_fax     '631-794-6148'
_publ_contact_author_phone     '631-420-2155'
_publ_section_title
;
Synthesis and crystal structure of La~21~Cr~8--2<i>a</i>~Al<i>~b~</i>Ge~7 -
<i>b</i>~C~12~ [<i>a</i> = 0.22(2) and <i>b</i> = 0.758(19)]
;
_publ_section_title_footnote     .
loop_
    _publ_author_name
    _publ_author_footnote
    _publ_author_address
    'Pabla, Jaskarun' .
;
Department of Physics
Farmingdale State College
Farmingdale, NY 11735
USA
;
    'Janssen, Yuri' .
;
Department of Physics
Farmingdale State College
Farmingdale, NY 11735
USA
;
    'Simonson, Jack W.' .
;
Department of Physics
Farmingdale State College
Farmingdale, NY 11735
USA
;
_publ_section_synopsis
;
The face-centered cubic crystal structure of a new multinary chromium carbide,
La~21~Cr~8--2<i>a</i>~Al<i>~b~</i>Ge~7 -<i>b</i>~C~12~,
is composed of
isolated and geometrically frustrated regular Cr tetrahedra that are
co-centered within regular C octahedra. These mutually separated Cr~4 -
<i>a</i>~C~6~ clusters are distributed throughout a three-dimensional
framework of Al, Ge, and La.
;
data_I
_database_code_depnum_ccdc_archive     'CCDC 1508202'
_chemical_name_systematic
;
Henicosalanthanum octachromium alumimium hexagermanium dodecacarbide
;
_chemical_name_common     ?
_chemical_formula_moiety
;
C12 Cr7.556 Ge6 La12, 0.242(Ge), 0.758(Al)
;
_chemical_formula_sum     'C12 Al0.758 Cr7.556 Ge6.242 La21'
_chemical_formula_structural     ?
_chemical_formula_analytical     ?
_chemical_formula_iupac     'La21 Cr7.556 Al0.758 Ge6.242 C12'
_chemical_formula_weight     3927.6
_chemical_melting_point     ?
_symmetry_cell_setting     cubic
_symmetry_space_group_name_H-M     'F m -3 m'
_symmetry_space_group_name_Hall     '-F 4 2 3'
loop_
    _space_group_symop_id
    _space_group_symop_operation_xyz
    1 x,y,z
    2 -x,-y,z
    3 -x,y,-z
    4 x,-y,-z
    5 z,x,y
    6 z,-x,-y
    7 -z,-x,y
    8 -z,x,-y
    9 y,z,x
    10 -y,z,-x
    11 y,-z,-x
    12 -y,-z,x
    13 y,x,-z
    14 -y,-x,-z
    15 y,-x,z
    16 -y,x,z
    17 x,z,-y
    18 -x,z,y
    19 -x,-z,-y
    20 x,-z,y
    21 z,y,-x
    22 z,-y,x
    23 -z,y,x
    24 -z,-y,-x
    25 -x,-y,-z
    26 x,y,-z
    27 x,-y,z
    28 -x,y,z
    29 -z,-x,-y
    30 -z,x,y
    31 z,x,-y
    32 z,-x,y
    33 -y,-z,-x
    34 y,-z,x
    35 -y,z,x
    36 y,z,-x
    37 -y,-x,z
    38 y,x,z
    39 -y,x,-z
    40 y,-x,-z
    41 -x,-z,y
    42 x,-z,-y
    43 x,z,y
    44 -x,z,-y
    45 -z,-y,x
    46 -z,y,-x
    47 z,-y,-x
    48 z,y,x
    49 x,y+1/2,z+1/2
    50 -x,-y+1/2,z+1/2
    51 -x,y+1/2,-z+1/2
    52 x,-y+1/2,-z+1/2
    53 z,x+1/2,y+1/2
    54 z,-x+1/2,-y+1/2
    55 -z,-x+1/2,y+1/2
    56 -z,x+1/2,-y+1/2
    57 y,z+1/2,x+1/2
    58 -y,z+1/2,-x+1/2
    59 y,-z+1/2,-x+1/2
    60 -y,-z+1/2,x+1/2
    61 y,x+1/2,-z+1/2
    62 -y,-x+1/2,-z+1/2
    63 y,-x+1/2,z+1/2
    64 -y,x+1/2,z+1/2
    65 x,z+1/2,-y+1/2
    66 -x,z+1/2,y+1/2
    67 -x,-z+1/2,-y+1/2
    68 x,-z+1/2,y+1/2
    69 z,y+1/2,-x+1/2
    70 z,-y+1/2,x+1/2
    71 -z,y+1/2,x+1/2
    72 -z,-y+1/2,-x+1/2
    73 -x,-y+1/2,-z+1/2
    74 x,y+1/2,-z+1/2
    75 x,-y+1/2,z+1/2
    76 -x,y+1/2,z+1/2
    77 -z,-x+1/2,-y+1/2
    78 -z,x+1/2,y+1/2
    79 z,x+1/2,-y+1/2
    80 z,-x+1/2,y+1/2
    81 -y,-z+1/2,-x+1/2
    82 y,-z+1/2,x+1/2
    83 -y,z+1/2,x+1/2
    84 y,z+1/2,-x+1/2
    85 -y,-x+1/2,z+1/2
    86 y,x+1/2,z+1/2
    87 -y,x+1/2,-z+1/2
    88 y,-x+1/2,-z+1/2
    89 -x,-z+1/2,y+1/2
    90 x,-z+1/2,-y+1/2
    91 x,z+1/2,y+1/2
    92 -x,z+1/2,-y+1/2
    93 -z,-y+1/2,x+1/2
    94 -z,y+1/2,-x+1/2
    95 z,-y+1/2,-x+1/2
    96 z,y+1/2,x+1/2
    97 x+1/2,y,z+1/2
    98 -x+1/2,-y,z+1/2
    99 -x+1/2,y,-z+1/2
    100 x+1/2,-y,-z+1/2
    101 z+1/2,x,y+1/2
    102 z+1/2,-x,-y+1/2
    103 -z+1/2,-x,y+1/2
    104 -z+1/2,x,-y+1/2
    105 y+1/2,z,x+1/2
    106 -y+1/2,z,-x+1/2
    107 y+1/2,-z,-x+1/2
    108 -y+1/2,-z,x+1/2
    109 y+1/2,x,-z+1/2
    110 -y+1/2,-x,-z+1/2
    111 y+1/2,-x,z+1/2
    112 -y+1/2,x,z+1/2
    113 x+1/2,z,-y+1/2
    114 -x+1/2,z,y+1/2
    115 -x+1/2,-z,-y+1/2
    116 x+1/2,-z,y+1/2
    117 z+1/2,y,-x+1/2
    118 z+1/2,-y,x+1/2
    119 -z+1/2,y,x+1/2
    120 -z+1/2,-y,-x+1/2
    121 -x+1/2,-y,-z+1/2
    122 x+1/2,y,-z+1/2
    123 x+1/2,-y,z+1/2
    124 -x+1/2,y,z+1/2
    125 -z+1/2,-x,-y+1/2
    126 -z+1/2,x,y+1/2
    127 z+1/2,x,-y+1/2
    128 z+1/2,-x,y+1/2
    129 -y+1/2,-z,-x+1/2
    130 y+1/2,-z,x+1/2
    131 -y+1/2,z,x+1/2
    132 y+1/2,z,-x+1/2
    133 -y+1/2,-x,z+1/2
    134 y+1/2,x,z+1/2
    135 -y+1/2,x,-z+1/2
    136 y+1/2,-x,-z+1/2
    137 -x+1/2,-z,y+1/2
    138 x+1/2,-z,-y+1/2
    139 x+1/2,z,y+1/2
    140 -x+1/2,z,-y+1/2
    141 -z+1/2,-y,x+1/2
    142 -z+1/2,y,-x+1/2
    143 z+1/2,-y,-x+1/2
    144 z+1/2,y,x+1/2
    145 x+1/2,y+1/2,z
    146 -x+1/2,-y+1/2,z
    147 -x+1/2,y+1/2,-z
    148 x+1/2,-y+1/2,-z
    149 z+1/2,x+1/2,y
    150 z+1/2,-x+1/2,-y
    151 -z+1/2,-x+1/2,y
    152 -z+1/2,x+1/2,-y
    153 y+1/2,z+1/2,x
    154 -y+1/2,z+1/2,-x
    155 y+1/2,-z+1/2,-x
    156 -y+1/2,-z+1/2,x
    157 y+1/2,x+1/2,-z
    158 -y+1/2,-x+1/2,-z
    159 y+1/2,-x+1/2,z
    160 -y+1/2,x+1/2,z
    161 x+1/2,z+1/2,-y
    162 -x+1/2,z+1/2,y
    163 -x+1/2,-z+1/2,-y
    164 x+1/2,-z+1/2,y
    165 z+1/2,y+1/2,-x
    166 z+1/2,-y+1/2,x
    167 -z+1/2,y+1/2,x
    168 -z+1/2,-y+1/2,-x
    169 -x+1/2,-y+1/2,-z
    170 x+1/2,y+1/2,-z
    171 x+1/2,-y+1/2,z
    172 -x+1/2,y+1/2,z
    173 -z+1/2,-x+1/2,-y
    174 -z+1/2,x+1/2,y
    175 z+1/2,x+1/2,-y
    176 z+1/2,-x+1/2,y
    177 -y+1/2,-z+1/2,-x
    178 y+1/2,-z+1/2,x
    179 -y+1/2,z+1/2,x
    180 y+1/2,z+1/2,-x
    181 -y+1/2,-x+1/2,z
    182 y+1/2,x+1/2,z
    183 -y+1/2,x+1/2,-z
    184 y+1/2,-x+1/2,-z
    185 -x+1/2,-z+1/2,y
    186 x+1/2,-z+1/2,-y
    187 x+1/2,z+1/2,y
    188 -x+1/2,z+1/2,-y
    189 -z+1/2,-y+1/2,x
    190 -z+1/2,y+1/2,-x
    191 z+1/2,-y+1/2,-x
    192 z+1/2,y+1/2,x
_cell_length_a     16.4048(6)
_cell_length_b     16.4048(6)
_cell_length_c     16.4048(6)
_cell_angle_alpha     90
_cell_angle_beta     90
_cell_angle_gamma     90
_cell_volume     4414.8(5)
loop_
    _cell_formula_units_Z
    4
_cell_measurement_reflns_used     9327
_cell_measurement_theta_min     4.965
_cell_measurement_theta_max     56.675
_cell_measurement_temperature     294
_cell_special_details     ?
_exptl_crystal_description     plate
_exptl_crystal_colour     metallic_black
_exptl_crystal_size_max     0.119
_exptl_crystal_size_mid     0.106
_exptl_crystal_size_min     0.073
_exptl_crystal_size_rad     ?
_exptl_crystal_density_diffrn     5.9091
_exptl_crystal_density_meas     ?
_exptl_crystal_density_method     ?
_exptl_crystal_F_000     6639.4
loop_
    _exptl_crystal_face_index_h
    _exptl_crystal_face_index_k
    _exptl_crystal_face_index_l
    _exptl_crystal_face_perp_dist
    ? ? ? ?
_exptl_absorpt_coefficient_mu     25.755
_exptl_absorpt_correction_type     numerical
_exptl_absorpt_process_details
;
(<i>SADABS</i>; Bruker, 2008)
;
_exptl_absorpt_correction_T_min     0.34176
_exptl_absorpt_correction_T_max     0.52665
_exptl_special_details     ?
_diffrn_ambient_temperature     294
_diffrn_radiation_type     'Mo K\a'
_diffrn_radiation_wavelength     0.71073
_diffrn_radiation_source     'X-ray tube'
_diffrn_radiation_monochromator     graphite
_diffrn_measurement_device_type     'Bruker APEXII CCD'
_diffrn_measurement_device     'four-circle diffractometer'
_diffrn_measurement_method     '\w and \f scans'
_diffrn_detector_area_resol_mean     ?
_diffrn_reflns_number     40979
_diffrn_reflns_av_R_equivalents     0.0407
_diffrn_reflns_theta_min     2.15
_diffrn_reflns_theta_max     28.43
_diffrn_reflns_theta_full     28.43
_diffrn_measured_fraction_theta_max     0.99
_diffrn_measured_fraction_theta_full     0.99
_diffrn_reflns_limit_h_min     -21
_diffrn_reflns_limit_h_max     21
_diffrn_reflns_limit_k_min     -21
_diffrn_reflns_limit_k_max     21
_diffrn_reflns_limit_l_min     -21
_diffrn_reflns_limit_l_max     21
_diffrn_reflns_reduction_process     ?
_diffrn_standards_number     ?
_diffrn_standards_interval_count     ?
_diffrn_standards_interval_time     ?
_diffrn_standards_decay_%     ?
loop_
    _diffrn_standard_refln_index_h
    _diffrn_standard_refln_index_k
    _diffrn_standard_refln_index_l
    ? ? ?
loop_
    _refln_index_h
    _refln_index_k
    _refln_index_l
    _refln_observed_status
    _refln_F_squared_meas
    _refln_F_squared_calc
    2 2 0 o 4749. 5944.
    2 2 2 o 1979. 890.
    3 1 1 o 33257. 29582.
    3 3 1 o 126819. 132067.
    3 3 3 o 8651220. 8489370.
    4 0 0 o 241808. 242201.
    4 2 0 o 38012. 35910.
    4 2 2 o 268946. 269060.
    4 4 0 o 2372800. 2314210.
    4 4 2 o 565783. 568933.
    4 4 4 o 248731. 242028.
    5 1 1 o 349526. 348748.
    5 3 1 o 1871380. 1869310.
    5 3 3 o 666836. 685324.
    5 5 1 o 16129. 15246.
    5 5 3 o 841778. 860887.
    5 5 5 o 362271. 364420.
    6 0 0 o 10336300. 10024600.
    6 2 0 o 11873. 9303.
    6 2 2 o 274696. 270838.
    6 4 0 o 51788. 55938.
    6 4 2 o 161701. 165223.
    6 4 4 o 46336. 49059.
    6 6 0 o 6337400. 6110230.
    6 6 2 o 15337. 13803.
    6 6 4 o 65856. 63952.
    6 6 6 o 3253040. 3225540.
    7 1 1 o 17218. 15746.
    7 3 1 o 136455. 144690.
    7 3 3 o 276295. 278198.
    7 5 1 o 381098. 383051.
    7 5 3 o 370956. 371261.
    7 5 5 o 185274. 191605.
    7 7 1 o 7915. 5446.
    7 7 3 o 154236. 162232.
    7 7 5 o 1210430. 1237970.
    7 7 7 o 11873. 10218.
    8 0 0 o 1805730. 1783190.
    8 2 0 o 34544. 30976.
    8 2 2 o 1781. 411.
    8 4 0 o 1840520. 1840400.
    8 4 2 o 423528. 431850.
    8 4 4 o 2917130. 2889960.
    8 6 0 o 36427. 36478.
    8 6 2 o 123318. 126276.
    8 6 4 o 292916. 293880.
    8 6 6 o 5540. 3603.
    8 8 0 o 1192910. 1178560.
    8 8 2 o 4452. 2718.
    8 8 4 o 163858. 166858.
    8 8 6 o 18010. 17441.
    8 8 8 o 857647. 852364.
    9 1 1 o 949281. 964900.
    9 3 1 o 20188. 19153.
    9 3 3 o 2138450. 2167260.
    9 5 1 o 339527. 345856.
    9 5 3 o 261281. 263300.
    9 5 5 o 923570. 931266.
    9 7 1 o 543228. 545844.
    9 7 3 o 200780. 205063.
    9 7 5 o 112183. 112116.
    9 7 7 o 276977. 274302.
    9 9 1 o 179965. 182664.
    9 9 3 o 2012790. 2022260.
    9 9 5 o 77848. 76394.
    9 9 7 o 57824. 56614.
    9 9 9 o 762225. 772884.
    10 0 0 o 442678. 468182.
    10 2 0 o 174212. 175880.
    10 2 2 o 487902. 505499.
    10 4 0 o 353776. 369970.
    10 4 2 o 184643. 182587.
    10 4 4 o 242351. 252420.
    10 6 0 o 336162. 337507.
    10 6 2 o 132830. 127266.
    10 6 4 o 2671. 611.
    10 6 6 o 104934. 104340.
    10 8 0 o 530342. 531314.
    10 8 2 o 413796. 415895.
    10 8 4 o 678798. 694608.
    10 8 6 o 140776. 139454.
    10 8 8 o 127857. 124984.
    10 10 0 o 254445. 256689.
    10 10 2 o 89657. 93168.
    10 10 4 o 290450. 293464.
    10 10 6 o 25730. 23736.
    10 10 8 o 84792. 87208.
    10 10 10 o 678246. 682588.
    11 1 1 o 618337. 631872.
    11 3 1 o 889887. 912998.
    11 3 3 o 746643. 768167.
    11 5 1 o 10290. 9383.
    11 5 3 o 45636. 42943.
    11 5 5 o 360384. 354651.
    11 7 1 o 807801. 822933.
    11 7 3 o 411215. 419774.
    11 7 5 o 45240. 43347.
    11 7 7 o 1406140. 1428060.
    11 9 1 o 47321. 46272.
    11 9 3 o 125575. 123003.
    11 9 5 o 523721. 531411.
    11 9 7 o 989. 43.
    11 9 9 o 3265. 1387.
    11 11 1 o 16921. 16714.
    11 11 3 o 56336. 54816.
    11 11 5 o 530506. 527257.
    11 11 7 o 39595. 40368.
    11 11 9 o 366522. 370105.
    11 11 11 o 825485. 820713.
    12 0 0 o 443088. 455767.
    12 2 0 o 44647. 43872.
    12 2 2 o 596898. 616745.
    12 4 0 o 1077220. 1080950.
    12 4 2 o 165238. 165369.
    12 4 4 o 1270820. 1289480.
    12 6 0 o 1397700. 1421190.
    12 6 2 o 5244. 4412.
    12 6 4 o 43061. 42286.
    12 6 6 o 1493330. 1517500.
    12 8 0 o 317617. 321477.
    12 8 2 o 356403. 362030.
    12 8 4 o 198245. 197104.
    12 8 6 o 54453. 52233.
    12 8 8 o 1458130. 1469980.
    12 10 0 o 95998. 95677.
    12 10 2 o 49798. 49505.
    12 10 4 o 172774. 172324.
    12 10 6 o 6134. 4729.
    12 10 8 o 14644. 14030.
    12 10 10 o 134708. 135107.
    12 12 0 o 3519370. 3474150.
    12 12 2 o 130446. 133763.
    12 12 4 o 475221. 481857.
    12 12 6 o 1183660. 1190620.
    12 12 8 o 78339. 76310.
    12 12 10 o 12368. 10618.
    12 12 12 o 35927. 31319.
    13 1 1 o 115657. 116219.
    13 3 1 o 142274. 142882.
    13 3 3 o 41280. 42086.
    13 5 1 o 6431. 4730.
    13 5 3 o 1781. 44.
    13 5 5 o 18306. 17578.
    13 7 1 o 336504. 342626.
    13 7 3 o 236079. 233966.
    13 7 5 o 107013. 107153.
    13 7 7 o 249942. 254805.
    13 9 1 o 116540. 115624.
    13 9 3 o 1682. 34.
    13 9 5 o 307684. 309746.
    13 9 7 o 18009. 16735.
    13 9 9 o 3067. 1972.
    13 11 1 o 4452. 3418.
    13 11 3 o 8509. 7475.
    13 11 5 o 36227. 35775.
    13 11 7 o 58814. 58732.
    13 11 9 o 152287. 150703.
    13 11 11 o 149804. 148775.
    13 13 1 o 58516. 58624.
    13 13 3 o 84686. 83394.
    13 13 5 o 150014. 154187.
    13 13 7 o 10587. 9721.
    13 13 9 o 60695. 59060.
    13 13 11 o 135013. 138268.
    14 0 0 o 625294. 646284.
    14 2 0 o 17416. 17011.
    14 2 2 o 120119. 119863.
    14 4 0 o 171493. 172473.
    14 4 2 o 261815. 264007.
    14 4 4 o 1061920. 1087660.
    14 6 0 o 166933. 174876.
    14 6 2 o 80427. 81147.
    14 6 4 o 23751. 22847.
    14 6 6 o 11972. 11220.
    14 8 0 o 47418. 45411.
    14 8 2 o 132621. 130072.
    14 8 4 o 12467. 10561.
    14 8 6 o 9003. 7265.
    14 8 8 o 414512. 411304.
    14 10 0 o 4155. 3234.
    14 10 2 o 188985. 190280.
    14 10 4 o 398055. 404269.
    14 10 6 o 9894. 9031.
    14 10 8 o 107499. 103578.
    14 10 10 o 256231. 268129.
    14 12 0 o 58911. 57369.
    14 12 2 o 67040. 66871.
    14 12 4 o 16327. 15887.
    14 12 6 o 1583. 345.
    14 12 8 o 288392. 287920.
    14 12 10 o 3463. 2168.
    14 14 0 o 35930. 36340.
    14 14 2 o 122389. 119791.
    14 14 4 o 135585. 127747.
    14 14 6 o 10982. 9459.
    14 14 8 o 295659. 289643.
    15 1 1 o 678724. 703776.
    15 3 1 o 72394. 72092.
    15 3 3 o 933701. 945332.
    15 5 1 o 18900. 18859.
    15 5 3 o 555277. 568056.
    15 5 5 o 325611. 338676.
    15 7 1 o 641887. 657964.
    15 7 3 o 527157. 535114.
    15 7 5 o 31969. 31685.
    15 7 7 o 300492. 304841.
    15 9 1 o 177851. 181955.
    15 9 3 o 1436680. 1440420.
    15 9 5 o 6035. 5540.
    15 9 7 o 114554. 115892.
    15 9 9 o 390005. 391304.
    15 11 1 o 17217. 15758.
    15 11 3 o 375612. 378643.
    15 11 5 o 373825. 379566.
    15 11 7 o 42961. 42176.
    15 11 9 o 15931. 14518.
    15 11 11 o 437994. 440178.
    15 13 1 o 50489. 49117.
    15 13 3 o 3759. 2568.
    15 13 5 o 404556. 411920.
    15 13 7 o 14249. 14508.
    15 13 9 < 1286. 37.
    15 15 1 o 224527. 229411.
    15 15 3 o 1087260. 1079600.
    15 15 5 o 75565. 74397.
    16 0 0 o 1528850. 1557530.
    16 2 0 o 197551. 199862.
    16 2 2 o 43555. 41419.
    16 4 0 o 526694. 538019.
    16 4 2 o 86971. 87326.
    16 4 4 o 922841. 942496.
    16 6 0 o 159948. 160685.
    16 6 2 o 164218. 163218.
    16 6 4 o 90638. 89906.
    16 6 6 o 30484. 30764.
    16 8 0 o 68527. 68393.
    16 8 2 o 46823. 44378.
    16 8 4 o 132222. 130962.
    16 8 6 o 56238. 56740.
    16 8 8 o 632614. 637530.
    16 10 0 o 13952. 13622.
    16 10 2 o 10587. 10091.
    16 10 4 o 353818. 357703.
    16 10 6 o 18207. 17453.
    16 10 8 o 3858. 2518.
    16 10 10 o 191875. 195459.
    16 12 0 o 236365. 238184.
    16 12 2 o 60894. 59840.
    16 12 4 o 38900. 37932.
    16 12 6 o 21276. 20442.
    16 12 8 o 441683. 441247.
    16 14 0 o 14546. 15030.
    16 14 2 o 37713. 39126.
    16 14 4 o 3858. 3709.
    17 1 1 o 52867. 51279.
    17 3 1 o 7124. 7389.
    17 3 3 < 1088. 80.
    17 5 1 o 63766. 59887.
    17 5 3 o 41575. 42022.
    17 5 5 o 2275. 126.
    17 7 1 o 110584. 112086.
    17 7 3 o 4452. 4004.
    17 7 5 o 215953. 218532.
    17 7 7 o 81710. 79838.
    17 9 1 o 104332. 106085.
    17 9 3 o 9795. 8477.
    17 9 5 o 107107. 106632.
    17 9 7 o 36822. 38548.
    17 9 9 o 8113. 7819.
    17 11 1 o 139168. 134915.
    17 11 3 o 28602. 28601.
    17 11 5 o 21672. 20941.
    17 11 7 o 249993. 244462.
    17 13 1 o 91633. 92870.
    17 13 3 o 47024. 47520.
    17 13 5 o 81718. 85050.
    18 0 0 o 356720. 359507.
    18 2 0 o 67831. 66193.
    18 2 2 o 211184. 216148.
    18 4 0 o 309844. 308047.
    18 4 2 o 52373. 52783.
    18 4 4 o 203603. 203890.
    18 6 0 o 912728. 924328.
    18 6 2 o 1385. 1151.
    18 6 4 o 15238. 14188.
    18 6 6 o 823715. 823838.
    18 8 0 o 19890. 19460.
    18 8 2 o 180019. 177852.
    18 8 4 o 65056. 64011.
    18 8 6 < 791. 264.
    18 8 8 o 539613. 538445.
    18 10 0 o 13160. 10866.
    18 10 2 < 1484. 557.
    18 10 4 o 66840. 65703.
    18 10 6 o 3858. 4080.
    18 12 0 o 1686270. 1681710.
    18 12 2 o 67436. 66950.
    19 1 1 o 144441. 144161.
    19 3 1 o 411890. 424090.
    19 3 3 o 246928. 249625.
    19 5 1 o 60498. 60428.
    19 5 3 o 2968. 2433.
    19 5 5 o 23553. 23382.
    19 7 1 o 277723. 277883.
    19 7 3 o 360612. 363327.
    19 7 5 o 30583. 32800.
    19 7 7 o 416857. 419596.
    19 9 1 o 31573. 32494.
    19 9 3 o 43753. 42424.
    19 9 5 o 301484. 303266.
    20 0 0 < 396. 34.
    20 2 0 o 96987. 96950.
    20 2 2 o 109491. 110518.
    20 4 0 o 227793. 227479.
    20 4 2 o 52968. 53394.
    20 4 4 o 8212. 6236.
    20 6 0 o 8806. 8294.
    20 6 2 o 69618. 70135.
    20 6 4 < 1484. 384.
    20 6 6 o 12269. 12918.
    20 8 0 o 467175. 470982.
    20 8 2 o 130045. 132059.
    20 8 4 o 458830. 457842.
    21 1 1 o 26722. 29292.
    21 3 1 < 791. 558.
    21 3 3 o 1189340. 1179450.
    21 5 1 o 38803. 41063.
    21 5 3 o 17614. 19284.
_refine_special_details     ?
_reflns_number_total     328
_reflns_number_gt     321
_reflns_threshold_expression     'I>3\s(I)'
_refine_ls_structure_factor_coef     Fsqd
_refine_ls_R_factor_all     0.0127
_refine_ls_R_factor_gt     0.0119
_refine_ls_wR_factor_gt     0.0447
_refine_ls_wR_factor_ref     0.0452
_refine_ls_goodness_of_fit_ref     1.91
_refine_ls_restrained_S_all     ?
_refine_ls_number_reflns     328
_refine_ls_number_parameters     21
_refine_ls_number_restraints     0
_refine_ls_number_constraints     1
_refine_ls_hydrogen_treatment     ?
_refine_ls_weighting_scheme     sigma
_refine_ls_weighting_details     'w=1/(\s^2^(I)+0.0004I^2^)'
_refine_ls_shift/su_max     0.0150
_refine_ls_shift/su_mean     0.0023
_refine_diff_density_max     1.07
_refine_diff_density_min     -0.83
_refine_ls_extinction_method
;
B-C type 2 (Becker & Coppens, 1974)
;
_refine_ls_extinction_coef      81E1(15)
_refine_ls_abs_structure_details     ?
_refine_ls_abs_structure_Flack     ?
_refine_ls_abs_structure_Rogers     ?
loop_
    _atom_type_symbol
    _atom_type_scat_dispersion_real
    _atom_type_scat_dispersion_imag
    _atom_type_scat_source
    C 0.0033 0.0016 'International Tables Vol C tables 4.2.6.8 and 6.1.1.1'
    Al 0.0645 0.0514 'International Tables Vol C tables 4.2.6.8 and 6.1.1.1'
    Cr 0.3209 0.6236 'International Tables Vol C tables 4.2.6.8 and 6.1.1.1'
    Ge 0.1547 1.8001 'International Tables Vol C tables 4.2.6.8 and 6.1.1.1'
    La -0.2871 2.4523 'International Tables Vol C tables 4.2.6.8 and 6.1.1.1'
_computing_data_collection
;
<i>APEX2</i> (Bruker, 2007) and <i>SAINT</i> (Bruker, 2007)
;
_computing_cell_refinement
;
<i>APEX2</i> (Bruker, 2007) and <i>SAINT</i> (Bruker, 2007)
;
_computing_data_reduction
;
<i>APEX2</i> (Bruker, 2007) and <i>SAINT</i> (Bruker, 2007)
;
_computing_structure_solution
;
<i>SUPERFLIP</i> (Palatinus & Chapuis, 2007)
;
_computing_structure_refinement
;
<i>JANA2006</i> (Pet\<r\`i\<cek <i>et al.</i>,  2014)
;
_computing_molecular_graphics
;
<i>VESTA</i> (Momma & Izumi, 2011)
;
_computing_publication_material
;
<i>publCIF</i> (Westrip, 2010)
;
loop_
    _atom_site_type_symbol
    _atom_site_label
    _atom_site_fract_x
    _atom_site_fract_y
    _atom_site_fract_z
    _atom_site_U_iso_or_equiv
    _atom_site_adp_type
    _atom_site_calc_flag
    _atom_site_occupancy
    La La1 0 0.167496(14) 0.167496(14) 0.01125(10) Uani d 1
    La La2 0.369379(15) 0.369379(15) 0.369379(15) 0.00984(9) Uani d 1
    La La3 0.5 0.5 0.5 0.0384(3) Uani d 1
    Ge Ge1 0.29186(6) 0 0 0.0121(2) Uani d 1
    Cr Cr1 0.19651(4) 0.19651(4) 0.19651(4) 0.0068(2) Uani d 0.944(5)
    Ge Ge2 0 0 0 0.0323(12) Uani d 0.242(19)
    Al Al2 0 0 0 0.0323(12) Uani d 0.758(19)
    C C1 0.1049(4) 0.25 0.25 0.0127(11) Uiso d 1
loop_
    _atom_site_aniso_label
    _atom_site_aniso_U_11
    _atom_site_aniso_U_22
    _atom_site_aniso_U_33
    _atom_site_aniso_U_12
    _atom_site_aniso_U_13
    _atom_site_aniso_U_23
    _atom_site_aniso_type_symbol
    La1 0.0074(2) 0.01315(17) 0.01315(17) 0 0 0.00046(13) La
    La2 0.00984(15) 0.00984(15) 0.00984(15) -0.00052(8) -0.00052(8) -0.00052(8)
                                                                              La
    La3 0.0384(4) 0.0384(4) 0.0384(4) 0 0 0 La
    Ge1 0.0139(5) 0.0112(3) 0.0112(3) 0 0 0 Ge
    Cr1 0.0068(3) 0.0068(3) 0.0068(3) 0.0008(2) 0.0008(2) 0.0008(2) Cr
    Ge2 0.032(2) 0.032(2) 0.032(2) 0 0 0 Ge
    Al2 0.032(2) 0.032(2) 0.032(2) 0 0 0 Al
loop_
    _geom_bond_atom_site_label_1
    _geom_bond_atom_site_label_2
    _geom_bond_site_symmetry_1
    _geom_bond_site_symmetry_2
    _geom_bond_distance
    _geom_bond_publ_flag
    La1 La1 . 52_555 3.8282(4) ?
    La1 La1 . 5_555 3.8859(3) ?
    La1 La1 . 7_555 3.8859(3) ?
    La1 La1 . 9_555 3.8859(3) ?
    La1 La1 . 10_555 3.8859(3) ?
    La1 La2 . 146_555 3.9907(4) ?
    La1 La2 . 99_555 3.9907(4) ?
    La1 La2 . 109_455 3.9907(4) ?
    La1 La2 . 159_455 3.9907(4) ?
    La1 Cr1 . . 3.2932(7) ?
    La1 Cr1 . 16_555 3.2932(7) ?
    La1 C1 . . 2.574(4) ?
    La1 C1 . 18_555 2.574(4) ?
    La2 La3 . . 3.7115(3) ?
    La2 Ge1 . 49_555 3.2864(5) ?
    La2 Ge1 . 101_555 3.2864(5) ?
    La2 Ge1 . 153_555 3.2864(5) ?
    La2 Cr1 . 146_555 3.2216(7) ?
    La2 Cr1 . 99_555 3.2216(7) ?
    La2 Cr1 . 52_555 3.2216(7) ?
    La2 C1 . 146_555 2.8015(9) ?
    La2 C1 . 54_555 2.8015(9) ?
    La2 C1 . 106_555 2.8015(9) ?
    Cr1 Cr1 . 146_555 2.4821(9) ?
    Cr1 Cr1 . 99_555 2.4821(9) ?
    Cr1 Cr1 . 52_555 2.4821(9) ?
    Cr1 C1 . . 1.949(5) ?
    Cr1 C1 . 5_555 1.949(5) ?
    Cr1 C1 . 9_555 1.949(5) ?
loop_
    _geom_angle_atom_site_label_1
    _geom_angle_atom_site_label_2
    _geom_angle_atom_site_label_3
    _geom_angle_site_symmetry_1
    _geom_angle_site_symmetry_2
    _geom_angle_site_symmetry_3
    _geom_angle
    _geom_angle_publ_flag
    La1 La1 La1 52_555 . 5_555 120.000(6) ?
    La1 La1 La1 52_555 . 7_555 120.000(6) ?
    La1 La1 La1 52_555 . 9_555 120.000(6) ?
    La1 La1 La1 52_555 . 10_555 120.000(6) ?
    La1 La1 La2 52_555 . 146_555 61.339(6) ?
    La1 La1 La2 52_555 . 99_555 61.339(6) ?
    La1 La1 La2 52_555 . 109_455 61.339(6) ?
    La1 La1 La2 52_555 . 159_455 61.339(6) ?
    La1 La1 Cr1 52_555 . . 78.207(12) ?
    La1 La1 Cr1 52_555 . 16_555 78.207(12) ?
    La1 La1 C1 52_555 . . 41.96(10) ?
    La1 La1 C1 52_555 . 18_555 41.96(10) ?
    La1 La1 La1 5_555 . 7_555 90.000(7) ?
    La1 La1 La1 5_555 . 9_555 60.000(5) ?
    La1 La1 La1 5_555 . 10_555 120.000(7) ?
    La1 La1 La2 5_555 . 146_555 60.865(6) ?
    La1 La1 La2 5_555 . 99_555 101.955(5) ?
    La1 La1 La2 5_555 . 109_455 165.127(7) ?
    La1 La1 La2 5_555 . 159_455 105.813(7) ?
    La1 La1 Cr1 5_555 . . 53.844(12) ?
    La1 La1 Cr1 5_555 . 16_555 142.596(13) ?
    La1 La1 C1 5_555 . . 84.21(8) ?
    La1 La1 C1 5_555 . 18_555 147.63(4) ?
    La1 La1 La1 7_555 . 9_555 120.000(7) ?
    La1 La1 La1 7_555 . 10_555 60.000(5) ?
    La1 La1 La2 7_555 . 146_555 105.813(7) ?
    La1 La1 La2 7_555 . 99_555 165.127(7) ?
    La1 La1 La2 7_555 . 109_455 101.955(5) ?
    La1 La1 La2 7_555 . 159_455 60.865(6) ?
    La1 La1 Cr1 7_555 . . 142.596(13) ?
    La1 La1 Cr1 7_555 . 16_555 53.844(12) ?
    La1 La1 C1 7_555 . . 147.63(4) ?
    La1 La1 C1 7_555 . 18_555 84.21(8) ?
    La1 La1 La1 9_555 . 10_555 90.000(7) ?
    La1 La1 La2 9_555 . 146_555 101.955(5) ?
    La1 La1 La2 9_555 . 99_555 60.865(6) ?
    La1 La1 La2 9_555 . 109_455 105.813(7) ?
    La1 La1 La2 9_555 . 159_455 165.127(7) ?
    La1 La1 Cr1 9_555 . . 53.844(12) ?
    La1 La1 Cr1 9_555 . 16_555 142.596(13) ?
    La1 La1 C1 9_555 . . 84.21(8) ?
    La1 La1 C1 9_555 . 18_555 147.63(4) ?
    La1 La1 La2 10_555 . 146_555 165.127(7) ?
    La1 La1 La2 10_555 . 99_555 105.813(7) ?
    La1 La1 La2 10_555 . 109_455 60.865(6) ?
    La1 La1 La2 10_555 . 159_455 101.955(5) ?
    La1 La1 Cr1 10_555 . . 142.596(13) ?
    La1 La1 Cr1 10_555 . 16_555 53.844(12) ?
    La1 La1 C1 10_555 . . 147.63(4) ?
    La1 La1 C1 10_555 . 18_555 84.21(8) ?
    La2 La1 La2 146_555 . 99_555 87.896(6) ?
    La2 La1 La2 146_555 . 109_455 122.677(8) ?
    La2 La1 La2 146_555 . 159_455 64.952(7) ?
    La2 La1 Cr1 146_555 . . 51.418(12) ?
    La2 La1 Cr1 146_555 . 16_555 115.315(13) ?
    La2 La1 C1 146_555 . . 44.302(12) ?
    La2 La1 C1 146_555 . 18_555 90.13(7) ?
    La2 La1 La2 99_555 . 109_455 64.952(7) ?
    La2 La1 La2 99_555 . 159_455 122.677(8) ?
    La2 La1 Cr1 99_555 . . 51.418(12) ?
    La2 La1 Cr1 99_555 . 16_555 115.315(13) ?
    La2 La1 C1 99_555 . . 44.302(12) ?
    La2 La1 C1 99_555 . 18_555 90.13(7) ?
    La2 La1 La2 109_455 . 159_455 87.896(6) ?
    La2 La1 Cr1 109_455 . . 115.314(13) ?
    La2 La1 Cr1 109_455 . 16_555 51.418(12) ?
    La2 La1 C1 109_455 . . 90.13(7) ?
    La2 La1 C1 109_455 . 18_555 44.302(12) ?
    La2 La1 Cr1 159_455 . . 115.314(13) ?
    La2 La1 Cr1 159_455 . 16_555 51.418(12) ?
    La2 La1 C1 159_455 . . 90.13(7) ?
    La2 La1 C1 159_455 . 18_555 44.302(12) ?
    Cr1 La1 Cr1 . . 16_555 156.414(18) ?
    Cr1 La1 C1 . . . 36.25(10) ?
    Cr1 La1 C1 . . 18_555 120.16(10) ?
    Cr1 La1 C1 16_555 . . 120.16(10) ?
    Cr1 La1 C1 16_555 . 18_555 36.25(10) ?
    C1 La1 C1 . . 18_555 83.91(14) ?
    La1 La2 La1 146_555 . 99_555 57.323(6) ?
    La1 La2 La1 146_555 . 54_555 113.653(7) ?
    La1 La2 La1 146_555 . 151_555 58.269(6) ?
    La1 La2 La1 146_555 . 106_555 113.653(7) ?
    La1 La2 La1 146_555 . 59_555 150.254(8) ?
    La1 La2 La3 146_555 . . 104.871(7) ?
    La1 La2 Ge1 146_555 . 49_555 147.964(10) ?
    La1 La2 Ge1 146_555 . 101_555 97.605(8) ?
    La1 La2 Ge1 146_555 . 153_555 55.083(13) ?
    La1 La2 Cr1 146_555 . 146_555 53.041(13) ?
    La1 La2 Cr1 146_555 . 99_555 76.602(13) ?
    La1 La2 Cr1 146_555 . 52_555 98.244(13) ?
    La1 La2 C1 146_555 . 146_555 39.92(8) ?
    La1 La2 C1 146_555 . 54_555 79.52(2) ?
    La1 La2 C1 146_555 . 106_555 113.23(10) ?
    La1 La2 La1 99_555 . 54_555 150.254(8) ?
    La1 La2 La1 99_555 . 151_555 113.653(7) ?
    La1 La2 La1 99_555 . 106_555 58.269(6) ?
    La1 La2 La1 99_555 . 59_555 113.653(7) ?
    La1 La2 La3 99_555 . . 104.871(7) ?
    La1 La2 Ge1 99_555 . 49_555 147.964(10) ?
    La1 La2 Ge1 99_555 . 101_555 55.083(13) ?
    La1 La2 Ge1 99_555 . 153_555 97.605(8) ?
    La1 La2 Cr1 99_555 . 146_555 76.602(13) ?
    La1 La2 Cr1 99_555 . 99_555 53.041(13) ?
    La1 La2 Cr1 99_555 . 52_555 98.244(13) ?
    La1 La2 C1 99_555 . 146_555 39.92(8) ?
    La1 La2 C1 99_555 . 54_555 113.23(10) ?
    La1 La2 C1 99_555 . 106_555 79.52(2) ?
    La1 La2 La1 54_555 . 151_555 57.323(6) ?
    La1 La2 La1 54_555 . 106_555 113.653(7) ?
    La1 La2 La1 54_555 . 59_555 58.269(6) ?
    La1 La2 La3 54_555 . . 104.871(7) ?
    La1 La2 Ge1 54_555 . 49_555 55.083(13) ?
    La1 La2 Ge1 54_555 . 101_555 147.964(10) ?
    La1 La2 Ge1 54_555 . 153_555 97.605(8) ?
    La1 La2 Cr1 54_555 . 146_555 76.602(13) ?
    La1 La2 Cr1 54_555 . 99_555 98.244(13) ?
    La1 La2 Cr1 54_555 . 52_555 53.041(13) ?
    La1 La2 C1 54_555 . 146_555 113.23(10) ?
    La1 La2 C1 54_555 . 54_555 39.92(8) ?
    La1 La2 C1 54_555 . 106_555 79.52(2) ?
    La1 La2 La1 151_555 . 106_555 150.254(8) ?
    La1 La2 La1 151_555 . 59_555 113.653(7) ?
    La1 La2 La3 151_555 . . 104.871(7) ?
    La1 La2 Ge1 151_555 . 49_555 97.605(8) ?
    La1 La2 Ge1 151_555 . 101_555 147.964(10) ?
    La1 La2 Ge1 151_555 . 153_555 55.083(13) ?
    La1 La2 Cr1 151_555 . 146_555 53.041(13) ?
    La1 La2 Cr1 151_555 . 99_555 98.244(13) ?
    La1 La2 Cr1 151_555 . 52_555 76.602(13) ?
    La1 La2 C1 151_555 . 146_555 79.52(2) ?
    La1 La2 C1 151_555 . 54_555 39.92(8) ?
    La1 La2 C1 151_555 . 106_555 113.23(10) ?
    La1 La2 La1 106_555 . 59_555 57.323(6) ?
    La1 La2 La3 106_555 . . 104.871(7) ?
    La1 La2 Ge1 106_555 . 49_555 97.605(8) ?
    La1 La2 Ge1 106_555 . 101_555 55.083(13) ?
    La1 La2 Ge1 106_555 . 153_555 147.964(10) ?
    La1 La2 Cr1 106_555 . 146_555 98.244(13) ?
    La1 La2 Cr1 106_555 . 99_555 53.041(13) ?
    La1 La2 Cr1 106_555 . 52_555 76.602(13) ?
    La1 La2 C1 106_555 . 146_555 79.52(2) ?
    La1 La2 C1 106_555 . 54_555 113.23(10) ?
    La1 La2 C1 106_555 . 106_555 39.92(8) ?
    La1 La2 La3 59_555 . . 104.871(7) ?
    La1 La2 Ge1 59_555 . 49_555 55.083(13) ?
    La1 La2 Ge1 59_555 . 101_555 97.605(8) ?
    La1 La2 Ge1 59_555 . 153_555 147.964(10) ?
    La1 La2 Cr1 59_555 . 146_555 98.244(13) ?
    La1 La2 Cr1 59_555 . 99_555 76.602(13) ?
    La1 La2 Cr1 59_555 . 52_555 53.041(13) ?
    La1 La2 C1 59_555 . 146_555 113.23(10) ?
    La1 La2 C1 59_555 . 54_555 79.52(2) ?
    La1 La2 C1 59_555 . 106_555 39.92(8) ?
    La3 La2 Ge1 . . 49_555 58.029(15) ?
    La3 La2 Ge1 . . 101_555 58.029(15) ?
    La3 La2 Ge1 . . 153_555 58.029(15) ?
    La3 La2 Cr1 . . 146_555 153.589(14) ?
    La3 La2 Cr1 . . 99_555 153.589(14) ?
    La3 La2 Cr1 . . 52_555 153.589(14) ?
    La3 La2 C1 . . 146_555 136.07(12) ?
    La3 La2 C1 . . 54_555 136.07(12) ?
    La3 La2 C1 . . 106_555 136.07(12) ?
    Ge1 La2 Ge1 49_555 . 101_555 94.557(15) ?
    Ge1 La2 Ge1 49_555 . 153_555 94.557(15) ?
    Ge1 La2 Cr1 49_555 . 146_555 131.521(19) ?
    Ge1 La2 Cr1 49_555 . 99_555 131.521(19) ?
    Ge1 La2 Cr1 49_555 . 52_555 95.56(2) ?
    Ge1 La2 C1 49_555 . 146_555 165.90(12) ?
    Ge1 La2 C1 49_555 . 54_555 95.00(8) ?
    Ge1 La2 C1 49_555 . 106_555 95.00(8) ?
    Ge1 La2 Ge1 101_555 . 153_555 94.557(15) ?
    Ge1 La2 Cr1 101_555 . 146_555 131.521(19) ?
    Ge1 La2 Cr1 101_555 . 99_555 95.56(2) ?
    Ge1 La2 Cr1 101_555 . 52_555 131.521(19) ?
    Ge1 La2 C1 101_555 . 146_555 95.00(8) ?
    Ge1 La2 C1 101_555 . 54_555 165.90(12) ?
    Ge1 La2 C1 101_555 . 106_555 95.00(8) ?
    Ge1 La2 Cr1 153_555 . 146_555 95.56(2) ?
    Ge1 La2 Cr1 153_555 . 99_555 131.521(19) ?
    Ge1 La2 Cr1 153_555 . 52_555 131.521(19) ?
    Ge1 La2 C1 153_555 . 146_555 95.00(8) ?
    Ge1 La2 C1 153_555 . 54_555 95.00(8) ?
    Ge1 La2 C1 153_555 . 106_555 165.90(12) ?
    Cr1 La2 Cr1 146_555 . 99_555 45.314(17) ?
    Cr1 La2 Cr1 146_555 . 52_555 45.314(17) ?
    Cr1 La2 C1 146_555 . 146_555 36.93(9) ?
    Cr1 La2 C1 146_555 . 54_555 36.93(9) ?
    Cr1 La2 C1 146_555 . 106_555 70.34(12) ?
    Cr1 La2 Cr1 99_555 . 52_555 45.314(17) ?
    Cr1 La2 C1 99_555 . 146_555 36.93(9) ?
    Cr1 La2 C1 99_555 . 54_555 70.34(12) ?
    Cr1 La2 C1 99_555 . 106_555 36.93(9) ?
    Cr1 La2 C1 52_555 . 146_555 70.34(12) ?
    Cr1 La2 C1 52_555 . 54_555 36.93(9) ?
    Cr1 La2 C1 52_555 . 106_555 36.93(9) ?
    C1 La2 C1 146_555 . 54_555 73.86(13) ?
    C1 La2 C1 146_555 . 106_555 73.86(13) ?
    C1 La2 C1 54_555 . 106_555 73.86(13) ?
    La2 La3 La2 . . 2_665 109.471(6) ?
    La2 La3 La2 . . 3_656 109.471(6) ?
    La2 La3 La2 . . 4_566 109.471(6) ?
    La2 La3 La2 . . 13_556 70.529(6) ?
    La2 La3 La2 . . 14_666 180.0(5) ?
    La2 La3 La2 . . 15_565 70.529(6) ?
    La2 La3 La2 . . 16_655 70.529(6) ?
    La2 La3 La2 2_665 . 3_656 109.471(6) ?
    La2 La3 La2 2_665 . 4_566 109.471(6) ?
    La2 La3 La2 2_665 . 13_556 180.0(5) ?
    La2 La3 La2 2_665 . 14_666 70.529(6) ?
    La2 La3 La2 2_665 . 15_565 70.529(6) ?
    La2 La3 La2 2_665 . 16_655 70.529(6) ?
    La2 La3 La2 3_656 . 4_566 109.471(6) ?
    La2 La3 La2 3_656 . 13_556 70.529(6) ?
    La2 La3 La2 3_656 . 14_666 70.529(6) ?
    La2 La3 La2 3_656 . 15_565 180.0(5) ?
    La2 La3 La2 3_656 . 16_655 70.529(6) ?
    La2 La3 La2 4_566 . 13_556 70.529(6) ?
    La2 La3 La2 4_566 . 14_666 70.529(6) ?
    La2 La3 La2 4_566 . 15_565 70.529(6) ?
    La2 La3 La2 4_566 . 16_655 180.0(5) ?
    La2 La3 La2 13_556 . 14_666 109.471(6) ?
    La2 La3 La2 13_556 . 15_565 109.471(6) ?
    La2 La3 La2 13_556 . 16_655 109.471(6) ?
    La2 La3 La2 14_666 . 15_565 109.471(6) ?
    La2 La3 La2 14_666 . 16_655 109.471(6) ?
    La2 La3 La2 15_565 . 16_655 109.471(6) ?
    La2 Ge1 La2 49_544 . 52_555 134.47(3) ?
    La2 Ge1 La2 49_544 . 61_545 81.389(12) ?
    La2 Ge1 La2 49_544 . 63_554 81.389(12) ?
    La2 Ge1 La2 52_555 . 61_545 81.389(12) ?
    La2 Ge1 La2 52_555 . 63_554 81.389(12) ?
    La2 Ge1 La2 61_545 . 63_554 134.47(3) ?
    La1 Cr1 La1 . . 5_555 72.313(15) ?
    La1 Cr1 La1 . . 9_555 72.313(15) ?
    La1 Cr1 La2 . . 146_555 75.541(15) ?
    La1 Cr1 La2 . . 99_555 75.541(15) ?
    La1 Cr1 La2 . . 52_555 139.88(2) ?
    La1 Cr1 Cr1 . . 146_555 142.60(3) ?
    La1 Cr1 Cr1 . . 99_555 142.60(3) ?
    La1 Cr1 Cr1 . . 52_555 101.79(3) ?
    La1 Cr1 C1 . . . 51.34(11) ?
    La1 Cr1 C1 . . 5_555 113.23(9) ?
    La1 Cr1 C1 . . 9_555 113.23(9) ?
    La1 Cr1 La1 5_555 . 9_555 72.313(15) ?
    La1 Cr1 La2 5_555 . 146_555 75.541(15) ?
    La1 Cr1 La2 5_555 . 99_555 139.88(2) ?
    La1 Cr1 La2 5_555 . 52_555 75.541(15) ?
    La1 Cr1 Cr1 5_555 . 146_555 142.60(3) ?
    La1 Cr1 Cr1 5_555 . 99_555 101.79(3) ?
    La1 Cr1 Cr1 5_555 . 52_555 142.60(3) ?
    La1 Cr1 C1 5_555 . . 113.23(9) ?
    La1 Cr1 C1 5_555 . 5_555 51.34(11) ?
    La1 Cr1 C1 5_555 . 9_555 113.23(9) ?
    La1 Cr1 La2 9_555 . 146_555 139.88(2) ?
    La1 Cr1 La2 9_555 . 99_555 75.541(15) ?
    La1 Cr1 La2 9_555 . 52_555 75.541(15) ?
    La1 Cr1 Cr1 9_555 . 146_555 101.79(3) ?
    La1 Cr1 Cr1 9_555 . 99_555 142.60(3) ?
    La1 Cr1 Cr1 9_555 . 52_555 142.60(3) ?
    La1 Cr1 C1 9_555 . . 113.23(9) ?
    La1 Cr1 C1 9_555 . 5_555 113.23(9) ?
    La1 Cr1 C1 9_555 . 9_555 51.34(11) ?
    La2 Cr1 La2 146_555 . 99_555 118.56(2) ?
    La2 Cr1 La2 146_555 . 52_555 118.56(2) ?
    La2 Cr1 Cr1 146_555 . 146_555 118.32(3) ?
    La2 Cr1 Cr1 146_555 . 99_555 67.34(2) ?
    La2 Cr1 Cr1 146_555 . 52_555 67.34(2) ?
    La2 Cr1 C1 146_555 . . 59.74(2) ?
    La2 Cr1 C1 146_555 . 5_555 59.74(2) ?
    La2 Cr1 C1 146_555 . 9_555 168.77(11) ?
    La2 Cr1 La2 99_555 . 52_555 118.56(2) ?
    La2 Cr1 Cr1 99_555 . 146_555 67.34(2) ?
    La2 Cr1 Cr1 99_555 . 99_555 118.32(3) ?
    La2 Cr1 Cr1 99_555 . 52_555 67.34(2) ?
    La2 Cr1 C1 99_555 . . 59.74(2) ?
    La2 Cr1 C1 99_555 . 5_555 168.77(11) ?
    La2 Cr1 C1 99_555 . 9_555 59.74(2) ?
    La2 Cr1 Cr1 52_555 . 146_555 67.34(2) ?
    La2 Cr1 Cr1 52_555 . 99_555 67.34(2) ?
    La2 Cr1 Cr1 52_555 . 52_555 118.32(3) ?
    La2 Cr1 C1 52_555 . . 168.77(11) ?
    La2 Cr1 C1 52_555 . 5_555 59.74(2) ?
    La2 Cr1 C1 52_555 . 9_555 59.74(2) ?
    Cr1 Cr1 Cr1 146_555 . 99_555 60.00(3) ?
    Cr1 Cr1 Cr1 146_555 . 52_555 60.00(3) ?
    Cr1 Cr1 C1 146_555 . . 103.11(10) ?
    Cr1 Cr1 C1 146_555 . 5_555 103.11(10) ?
    Cr1 Cr1 C1 146_555 . 9_555 50.45(11) ?
    Cr1 Cr1 Cr1 99_555 . 52_555 60.00(3) ?
    Cr1 Cr1 C1 99_555 . . 103.11(10) ?
    Cr1 Cr1 C1 99_555 . 5_555 50.45(11) ?
    Cr1 Cr1 C1 99_555 . 9_555 103.11(10) ?
    Cr1 Cr1 C1 52_555 . . 50.45(11) ?
    Cr1 Cr1 C1 52_555 . 5_555 103.11(10) ?
    Cr1 Cr1 C1 52_555 . 9_555 103.11(10) ?
    C1 Cr1 C1 . . 5_555 119.45(4) ?
    C1 Cr1 C1 . . 9_555 119.45(4) ?
    C1 Cr1 C1 5_555 . 9_555 119.45(4) ?
    La1 C1 La1 . . 52_555 96.09(19) ?
    La1 C1 La2 . . 146_555 95.78(7) ?
    La1 C1 La2 . . 99_555 95.78(7) ?
    La1 C1 Cr1 . . . 92.41(2) ?
    La1 C1 Cr1 . . 52_555 171.5(2) ?
    La1 C1 La2 52_555 . 146_555 95.78(7) ?
    La1 C1 La2 52_555 . 99_555 95.78(7) ?
    La1 C1 Cr1 52_555 . . 171.5(2) ?
    La1 C1 Cr1 52_555 . 52_555 92.41(2) ?
    La2 C1 La2 146_555 . 99_555 162.7(2) ?
    La2 C1 Cr1 146_555 . . 83.33(10) ?
    La2 C1 Cr1 146_555 . 52_555 83.33(10) ?
    La2 C1 Cr1 99_555 . . 83.33(10) ?
    La2 C1 Cr1 99_555 . 52_555 83.33(10) ?
    Cr1 C1 Cr1 . . 52_555 79.1(2) ?
loop_
    _geom_torsion_atom_site_label_1
    _geom_torsion_atom_site_label_2
    _geom_torsion_atom_site_label_3
    _geom_torsion_atom_site_label_4
    _geom_torsion_site_symmetry_1
    _geom_torsion_site_symmetry_2
    _geom_torsion_site_symmetry_3
    _geom_torsion_site_symmetry_4
    _geom_torsion
    _geom_torsion_publ_flag
    ? ? ? ? ? ? ? ? ? ?
loop_
    _geom_hbond_atom_site_label_D
    _geom_hbond_atom_site_label_H
    _geom_hbond_atom_site_label_A
    _geom_hbond_site_symmetry_D
    _geom_hbond_site_symmetry_H
    _geom_hbond_site_symmetry_A
    _geom_hbond_distance_DH
    _geom_hbond_distance_HA
    _geom_hbond_distance_DA
    _geom_hbond_angle_DHA
    _geom_hbond_publ_flag
    ? ? ? ? ? ? ? ? ? ? ?
_iucr_refine_instructions_details
;
JANA .m50 file contents
Version Jana2006
title
cell 16.4048 16.4048 16.4048 90 90 90
esdcell 0.0006 0.0006 0.0006 0 0 0
spgroup Fm-3m 225 7
lattice F
symmetry x y z
symmetry -x -y z
symmetry -x y -z
symmetry x -y -z
symmetry z x y
symmetry z -x -y
symmetry -z -x y
symmetry -z x -y
symmetry y z x
symmetry -y z -x
symmetry y -z -x
symmetry -y -z x
symmetry y x -z
symmetry -y -x -z
symmetry y -x z
symmetry -y x z
symmetry x z -y
symmetry -x z y
symmetry -x -z -y
symmetry x -z y
symmetry z y -x
symmetry z -y x
symmetry -z y x
symmetry -z -y -x
symmetry -x -y -z
symmetry x y -z
symmetry x -y z
symmetry -x y z
symmetry -z -x -y
symmetry -z x y
symmetry z x -y
symmetry z -x y
symmetry -y -z -x
symmetry y -z x
symmetry -y z x
symmetry y z -x
symmetry -y -x z
symmetry y x z
symmetry -y x -z
symmetry y -x -z
symmetry -x -z y
symmetry x -z -y
symmetry x z y
symmetry -x z -y
symmetry -z -y x
symmetry -z y -x
symmetry z -y -x
symmetry z y x
unitsnumb 4
chemform La21 Cr7.556 Al0.758 Ge6.242 C12
formtab -62
atom La atradius 1.88 color 90196073
atom Cr atradius 1.29 color 158
atom Al atradius 1.43 color 129178214
atom Ge atradius 1.22 color 126110166
atom C atradius 0.77 color 128073041
roundmethod 1
end
*******************************************************************************
contour
end contour
dist
  angles 1 dmin 1
end dist
fourier
  addbord 0 maptype 6 intmethod 2 intrad 1.6
end fourier
refine
  fsquare 1
  iext 1 itypex 2 idistr 2 radius 0.01
  restric Al2 1 Ge2
end refine
JANA .m40 file contents
    8    0    0    1
 0.031794 0.000000 0.000000 0.000000 0.000000 0.000000      100000
 0.000000 0.000000                                          00
 0.080790 0.000000 0.000000 0.000000 0.000000 0.000000      100000
 0.000000 0.000000 0.000000 0.000000 0.000000 0.000000      000000
La1       1  2     0.250000 0.000000 0.167496 0.167496
 0.007438 0.013149 0.013149 0.000000 0.000000 0.000464      0010110001
La2       1  2     0.166667 0.369379 0.369379 0.369379
 0.009845 0.009845 0.009845-0.000518-0.000518-0.000518      0100100100
La3       1  2     0.020833 0.500000 0.500000 0.500000
 0.038447 0.038447 0.038447 0.000000 0.000000 0.000000      0000100000
Ge1       4  2     0.125000 0.291862 0.000000 0.000000
 0.013946 0.011174 0.011174 0.000000 0.000000 0.000000      0100110000
Cr1       2  2     0.157410 0.196507 0.196507 0.196507
 0.006796 0.006796 0.006796 0.000750 0.000750 0.000750      1100100100
Ge2       4  2     0.005036 0.000000 0.000000 0.000000
 0.032255 0.032255 0.032255 0.000000 0.000000 0.000000      0000000000
Al2       3  2     0.015798 0.000000 0.000000 0.000000
 0.032255 0.032255 0.032255 0.000000 0.000000 0.000000      1000100000
C1        5  1     0.250000 0.104897 0.250000 0.250000
 0.012722 0.000000 0.000000 0.000000 0.000000 0.000000      0100100000
----------------------------   s.u. block   ----------------------------
 0.000101 0.000000 0.000000 0.000000 0.000000 0.000000
 0.000000 0.000000
 0.014717 0.000000 0.000000 0.000000 0.000000 0.000000
 0.006511 0.000000 0.000000 0.000000 0.000000 0.000000
La1                0.000000 0.000000 0.000014 0.000014
 0.000196 0.000167 0.000167 0.000000 0.000000 0.000126
La2                0.000000 0.000015 0.000015 0.000015
 0.000154 0.000154 0.000154 0.000081 0.000081 0.000081
La3                0.000000 0.000000 0.000000 0.000000
 0.000434 0.000434 0.000434 0.000000 0.000000 0.000000
Ge1                0.000000 0.000055 0.000000 0.000000
 0.000468 0.000301 0.000301 0.000000 0.000000 0.000000
Cr1                0.000772 0.000040 0.000040 0.000040
 0.000344 0.000344 0.000344 0.000227 0.000227 0.000227
Ge2                0.000386 0.000000 0.000000 0.000000
 0.001998 0.001998 0.001998 0.000000 0.000000 0.000000
Al2                0.000386 0.000000 0.000000 0.000000
 0.001998 0.001998 0.001998 0.000000 0.000000 0.000000
C1                 0.000000 0.000354 0.000000 0.000000
 0.001114 0.000000 0.000000 0.000000 0.000000 0.000000
--------------------------   Saved points   ----------------------------
    0
--------------------------   Fourier maxima   --------------------------
    1    1    1
max1      1  1     1.000000 0.250000 0.250000 0.250000      000  0  0  0
     0.96     0.73
max2      1  1     1.000000 0.383902 0.000000 0.000000      000  0  0  0
     0.59     0.49
max3      1  1     1.000000 0.420893 0.067493 0.000000      000  0  0  0
     0.49     0.35
max4      1  1     1.000000 0.372231 0.127769 0.127769      000  0  0  0
     0.53     0.26
max5      1  1     1.000000 0.427302 0.072698 0.072698      000  0  0  0
     0.51     0.21
max6      1  1     1.000000 0.320675 0.000000 0.000000      000  0  0  0
     0.87     0.19
max7      1  1     1.000000 0.449807 0.000000 0.000000      000  0  0  0
     1.10     0.19
max8      1  1     1.000000 0.358176 0.141824 0.030317      000  0  0  0
     0.44     0.18
max9      1  1     1.000000 0.343881 0.156119 0.120027      000  0  0  0
     0.35     0.14
max10     1  1     1.000000 0.322772 0.177228 0.000000      000  0  0  0
     0.45     0.14
--------------------------   Fourier minima   --------------------------
    1    1    1
min1      1  1     1.000000 0.060726 0.060726 0.060726      000  0  0  0
     0.81     0.28
min2      1  1     1.000000 0.133168 0.133168 0.133168      000  0  0  0
     0.48     0.23
min3      1  1     1.000000 0.250000 0.250000 0.179845      000  0  0  0
     0.36     0.23
min4      1  1     1.000000 0.227002 0.227002 0.171586      000  0  0  0
     0.40     0.17
min5      1  1     1.000000 0.081638 0.083579 0.000000      000  0  0  0
     0.67     0.16
min6      1  1     1.000000 0.500000 0.000000 0.000000      000  0  0  0
     0.55     0.16
min7      1  1     1.000000 0.053803 0.000000 0.000000      000  0  0  0
     0.69     0.15
min8      1  1     1.000000 0.220101 0.112202 0.000000      000  0  0  0
     0.32     0.14
min9      1  1     1.000000 0.102484 0.102484 0.061126      000  0  0  0
     0.43     0.13
min10     1  1     1.000000 0.156936 0.126167 0.080061      000  0  0  0
     0.33     0.12
------------------------------------------------------------------------
;
