# Supplementary material for: Synthesis and crystal structure of La21Cr8−2aAlbGe7−bC12 [a = 0.22 (2) and b = 0.758 (19)]
Source: Acta Crystallogr E Crystallogr Commun. 2016 Oct 11;72(Pt 11):1565–8. doi: 10.1107/S2056989016015668 (PMC5095834; doi:10.1107/S2056989016015668)
Supplement: Supplementary file 2 [file e-72-01565-Isup2.hkl]

#=======================================================================
data_global


# Loop of author details

loop_
_publ_author_name
_publ_author_address
_publ_author_footnote
_publ_author_email
'Pabla, J.'
;
Department of Physics
Farmingdale State College
Farmingdale, NY 11735
USA
;
.
;
pablj@farmingdale.edu
;
'Janssen, Y.'
;
Department of Physics
Farmingdale State College
Farmingdale, NY 11735
USA
;
.
;
yuri.janssen@farmingdale.edu
;
'Simonson, J. W.'
;
Department of Physics
Farmingdale State College
Farmingdale, NY 11735
USA
;
.
;
jack.simonson@farmingdale.edu
;


_publ_section_keywords
;
crystal structure; geometric frustration; multinary chromium carbides
;
#Added by publCIF


_publ_section_related_literature ?

_audit_update_record
;
2016-07-13 # Formatted by publCIF

;
_publcif_datablock.id '{d68a19f9-6b0c-4607-b45e-7bf69479769a}'

# publcif _publ_body_element loop start
loop_
_publ_body_element
_publ_body_title
_publ_body_contents

 section 
;
Chemical context
;
;
Geometric frustration arises when crystallographic degeneracies lead to the
near equalization of competing interatomic interactions. Often, such
frustration results in the suppression to an arbitrarily low temperature of
any eventual phase transition to an ordered ground state (Gilbert <i>et
al.</i>, 2016). In the simplest case, this phenomenon occurs when three
antiferromagnetic exchange-coupled Ising spins are arranged on the vertices of
an equilateral triangle, their counterbalanced interactions thereby precluding
the transition to mutually energetically-favorable magnetic order. The ability
to tune the onset of order via geometric frustration has been shown to lead to
a variety of intriguing properties, including magnetic monopoles (Pan <i>et
al.</i>, 2016), spin ice states (Hirschberger <i>et al.</i>, 2015; Huang <i>et
al.</i>, 2016), tricritical phenomena (McNally <i>et al.</i>, 2015), and
quantum criticality (Miiller <i>et al.</i>, 2016), with applications ranging
from neural networks (Gra\&s <i>et al.</i>, 2016), to quantum computing
(Katzgraber <i>et al.</i>, 2015), to unconventional superconductivity
(Glasbrenner <i>et al.</i>, 2015). Over the last decades, a class of materials
known as pyrochlores has provided a rich ground for studying magnetic
frustration due to geometric degeneracies arising from their vertex-linked,
regular tetrahedral building blocks (Gardner <i>et al.</i>, 2010). The
structure of the La~21~Fe~8~Sn~7~C~12~ system also consists regular tetrahedra
of Fe, but in this case they are mutually isolated from one another. Here too,
geometric frustration has been observed to manifest itself in a spin glass
ground state, as inferred from a frequency <i>f</i>-dependent cusp in the real
part of measurements of ac magnetic susceptibility <i>\c</i>' near temperature
<i>T</i> = 5 K (Benbow <i>et al.</i>, 2009). On the other hand, if Fe is
replaced with Mn as in isostructural La~21~Mn~8~Ge~6.2~Al~0.8~C~12~, similar
cusps occurring at <i>T</i> = 3 K and 6 K in <i>\c</i>' exhibit no such
dependence, even over four orders of magnitude in <i>f</i>, suggesting that
only local antiferromagnetic ordering within the Mn~4~C~6~ cluster arises
while the spin glass state remains absent down to <i>T</i> = 1.8 K (Zaikina
<i>et al.</i>, 2011). With the aim of unveiling a new avenue to explore
frustrated states within this class of compounds, we present here the
synthesis and crystal structure of a new Cr-based analog that is isostructural
and likewise geometrically-frustrated, La~21~Cr~8-2a~Al~b~Ge~7-b~C~12~.
;

 section 
;
Structural commentary
;
;
Figure 1 shows a polyhedral representation of the crystal structure of the
title compound, the geometrically-frustrated substructure of which consists of
a Cr-capped regular tetrahedron enclosed within a C-capped regular octahedron.
Fig. 1(a) is a depiction of the unit cell from along the crystallographic
<b>a</b> axis, and Fig. 1(b) shows the same from a generic angle above the
<i>ab</i>-plane. The structure can be thought to be composed of three building
blocks -- a geometrically-frustrated and Cr-deficient Cr~4-a~C~6~ unit [Fig.
1(c)], a La~9~Ge~6~ unit [Fig. 1(d)], and a La~12~Al~b~Ge~1-b~ unit [Fig.
1(e)]. These substructures are arranged on four interpenetrating face-centered
cubic lattices that originate within the unit cell at (\\u000188, \\u000188,
\\u000188) and (\\u000190, \\u000188, \\u000188) for the Cr~4-a~C~6~ unit,
(\\u000189, 0, 0) for the La~9~Ge~6~ unit, and (0, 0, 0) for the
La~12~Al~b~Ge~1-b~ unit. Accordingly, La~21~Cr~8-2a~Al~b~Ge~7-b~C~12~ adopts a
structure that is effectively a polyatomic analog of the Heusler structure
(Graf <i>et al.</i>, 2011) with composition <i>X</i>~2~<i>YZ</i>, where
<i>X</i> = Cr~4-a~C~6~, <i>Y</i> = La~9~Ge~6~, and <i>Z</i> =
La~12~Al~b~Ge~1-b~ unit. Taken together with the appropriate site occupancies,
the title composition is thus obtained as <i>X</i>~2~<i>YZ</i> =
La~21~Cr~8-2a~Al~b~Ge~7-b~C~12~.

The geometrically-frustrated Cr-deficient Cr~4-a~C~6~ unit shown in Fig. 1(c)
is composed of a single inequivalent Cr position and a single C position.
Accordingly, nearest neighbor Cr-C distances are uniformly 1.950(5) \%A, in
good agreement with nearest neighbor distances in binary Cr carbides.
Likewise, all Cr-Cr distances within the substructure are similarly identical
at 2.4822(9) \%A, only slightly smaller than the 2.512 \%A nearest neighbor
distance observed in Cr metal (Gorbunoff <i>et al.</i>, 2009). Perhaps more
interesting, however, is this relative proximity when compared with the 2.878
\%A that separates neighboring Cr in the frustrated Kagom\'e planes of
SrCr~8-x~Ga~4+x~O~19~, a seminal example of a geometrically-frustrated
magnetic system (Broholm <i>et al.</i>, 1990).

The remaining substructures, namely the La~9~Ge~6~ unit shown in Fig. 1(d) and
the La~12~Al~b~Ge~1-b~ unit shown in Fig. 1(e) form cages about their central
La3 and Al2/Ge2 sites respectively. The cage-like nature of this configuration
is clear from the large anisotropic displacement parameters <i>U~eq~</i>
corresponding to these two central sites, as has been previously observed in
isostructural materials (Benbow <i>et al.</i>, 2009; Zaikina <i>et al.</i>,
2011). These sites are likely characterized by strong rattling modes of the
central loosely-bound atom, such as is observed in skutterudite compounds
(Sergueev <i>et al.</i>, 2015). Not surprisingly, the distance between central
La3 and its nearest neighbor Ge1 is a rather long 3.41450(13) \%A. The central
Al2/Ge2 site is even further -- 3.8858(2) \%A from its nearest neighbor La1. A
brief review of the crystallographic literature finds that nearest neighbor
bond distances in La-Ge binaries to be typically on the order of only 3.0 to
3.2 \%A, far smaller than either of these distances, which lends credence to
the emerging picture of a stuffed, skutterudite-like arrangement.
;

 section 
;
Synthesis and crystallization
;
;
La~21~Cr~8-2a~Al~b~Ge~7-b~C~12~ crystals were grown from a self flux of excess
La (Alfa Aesar, 00175) and the following chemicals: Cr (Alfa Aesar, 38494), Ge
(Strategic Metal, SM1301-B), and graphite (McMaster-Carr 9121K71) in a
La:Cr:Ge:C atomic ratio of 561:214:76:149. The growth process was carried out
in Al~2~O~3~ crucibles sealed within fused quartz ampoules under high purity
Ar gas. Ampoules were heated to 1423 K over a period of four hours, left to
soak at that temperature for an additional four hours, and cooled to 1173 K
over 50 hours to induce nucleation and to promote crystal growth. The ampoule
was then quickly centrifuged at 2000 rpm for several seconds to separate the
solid crystals from the liquid La-rich solution. Crystals took the form of
well-faceted tablets with metallic luster.
;

 section 
;
Refinement details
;
;
Details regarding the crystal itself, as well as data collection and structural
refinement are presented in Table 1. No evidence for twin domains was
observed, and all sites with the exception of C were refined with anisotropic
displacement parameters. Here permitting anisotropic displacement parameters
did not appreciably improve the refinement. Two reflections, (\=1\=1\=1) and
(00\=2), required manual culling due to beamstop clipping.

The refinement was improved when the Ge2 site was permitted to be mixed with
Al. In this case, Al and Ge coordinates and displacement parameters were
constrained to be equal, and the sum of the Al and Ge occupancies was
constrained to unity. The refined Al:Ge ratio 0.758(19):6.242(19) is in
excellent agreement with observed ratios of 0.83(2):6.17(2) in
La~21~MnAl~b~Ge~7-b~C~12~ (Zaikina <i>et al.</i>, 2011) and somewhat lower
than the reported ratio of 2.1:4.9 in La~21~FeAl~b~Ge~7-b~C~12~ (Benbow <i>et
al.</i>, 2009). Like the Mn-based analog, however, we observe no evidence to
suggest that the Ge1 site is mixed, as was the case with the more Al-rich
La~21~FeAl~b~Ge~7-b~C~12~. Regardless of any quantitative differences, the
potential for Al -- apparently extracted by a La-rich flux from Al~2~O~3~
growth crucibles -- to mix with Ge appears to be a universal phenomenon in
this class of compounds. It remains unclear if Al is required to stabilize the
Ge-containing examples of these phases, which have not been reported in its
absence.

In addition to mixing on the Al2/Ge2 site, excess charge was observed in
Fourier maps when the Cr site was constrained to full occupancy, and the
refinement was substantially improved when this parameter was subsequently
freed. Permitting instead partial occupancy of Al on the Cr site did not
appreciably improve the refinement. No evidence for mixed or non-unity
occupancy was found for any of the La sites, despite previously published
density functional theory calculations that found a composition of
La~20~Mn~8~Te~7~C~12~ to be stabilized by the shift of the Fermi energy to a
pseudogap in the density of states (Zaikina <i>et al.</i>, 2011).
;


# publcif _publ_body_element loop end
#=======================================================================

_audit_creation_method                   'Jana2006 Version : 25/02/2016'


# 1. PROCESSING SUMMARY (IUCr Office Use Only)

_journal_date_recd_electronic            ?
_journal_date_to_coeditor                ?
_journal_date_from_coeditor              ?
_journal_date_accepted                   ?
_journal_date_printers_first             ?
_journal_date_printers_final             ?
_journal_date_proofs_out                 ?
_journal_date_proofs_in                  ?
_journal_coeditor_name                   ?
_journal_coeditor_code                   ?
_journal_coeditor_notes
?
_journal_techeditor_code                 ?
_journal_paper_category                  ?
_journal_techeditor_notes
?
_journal_coden_ASTM                      ?
_journal_name_full                       'Acta Crystallographica Section E'
_journal_year                            ?
_journal_volume                          ?
_journal_issue                           ?
_journal_page_first                      ?
_journal_page_last                       ?
_journal_suppl_publ_number               ?
_journal_suppl_publ_pages                ?

#=======================================================================

# 2. SUBMISSION DETAILS

_publ_contact_author_name                'J. W. Simonson'
_publ_contact_author_address


;
Department of Physics
Farmingdale State College
Farmingdale, NY 11735
United States of America
;


_publ_contact_author_email               'jack.simonson@farmingdale.edu'
_publ_contact_author_fax                 '631-794-6148'
_publ_contact_author_phone               '631-420-2155'

_publ_requested_journal                  'Acta Cryst. E'
_publ_requested_category                 EI

_publ_contact_letter
;
Please consider this CIF for publication. I certify that this contibution is the
original work of those listed as authors; that it has not been published
before (in any language or medium) and is not being considered for publication
elsewhere; that all authors concur with and are aware of the submission; that
all workers involved in the study are listed as authors or given proper credit
in the acknowledgements; that I have obtained permission for and acknowledged
the source of any excerpts from other copyright works; and that to the best of
my knowledge the paper contains no statements which are libellous, unlawful or
in any way actionable. All coauthors have made significant scientific
contributions to the work reported, including the ideas and their execution,
and share responsibility and accountability for the results.
;


#=======================================================================

# 3. TITLE AND AUTHOR LIST

_publ_section_title
;
Synthesis and crystal structure of La~21~Cr~8-2a~Al~b~Ge~7-b~C~12~
;

_publ_section_title_footnote
.


#=======================================================================

# 4. TEXT

_publ_section_synopsis
.
_publ_section_abstract
;
Single crystals of a new multinary chromium carbide,
La~21~Cr~8-2a~Al~b~Ge~7-b~C~12~, were grown from La-rich self flux and were
characterized by single crystal x-ray diffraction. The face-centered cubic
crystal structure is composed of isolated and geometrically-frustrated regular
Cr tetrahedra that are co-centered within regular C octahedra. These mutually
separated Cr~4-a~C~6~ clusters are distributed throughout a three dimensional
framework of Al, Ge, and La. The title compound is isotypic with
La~21-\d~Mn~8~<i>X</i>~7~C~12~ and <i>R</i>~21~Fe~8~<i>X</i>~7~C~12~ (<i>R</i>
= La, Ce, Pr; <i>X</i> = Al, Bi, Ge, Sn, Sb, Te) and represents the first
example of a Cr-based compound with this structure-type.
;

_publ_section_introduction
?
_publ_section_experimental
?
# Following commented-out by publCIF
#_publ_section_exptl_prep
#;
#
#;
#

# Following commented-out by publCIF
#_publ_section_exptl_refinement
#;
#
#;
#

_publ_section_exptl_solution
?
_publ_section_discussion
?
_publ_section_acknowledgements
;
Acknowledgment is made to the Donors of the American Chemical Society Petroleum
Research Fund for support of this research under contract 56764-UNI10. We are
likewise grateful to M. C. Aronson for providing access to the Bruker Apex II
single crystal diffractometer at Brookhaven National Laboratory. J. W. S. was
supported in part by a Provost's Research Fellowship from Farmingdale State
College.
;


_publ_section_references
;
Benbow, E. M., Dalal, N. S. & Latturner, S. E. (2009). <i>J. Am. Chem. Soc.</i>
<b>131</b>, 3349-3354.

Broholm, C., Aeppli, G., Espinosa, G. P. & Cooper, A. S. (1990). <i>Phys. Rev.
Lett.</i> <b>65</b>, 3173-3176.

Bruker (2007). <i>APEX2</i> and <i>SAINT</i>. Bruker AXS Inc., Madison,
Wisconsin, USA.

Bruker (2008). <i>SADABS</i>. Bruker AXS Inc., Madison, Wisconsin, USA.

Gardner, J. S., Gingras, M. J. P. & Greedan, J. E. (2010). <i>Rev. Mod.
Phys.</i> <b>82</b>, 53-107.

Gilbert, I., Nisoli, C. & Schiffer, P. (2016). <i>Phys. Today</i> <b>69</b>(7),
54-59.

Glasbrenner, J. K., Mazin, I. I., Jeschke, H. O., Hirschfeld, P. J., Fernandes,
R. M. & Valenti, R. (2015). <i>Nat. Phys.</i> <b>11</b>, 953-958.

Gorbunoff, A., Levin, A. A. & Meyer, D. C. (2009). <i>J. Alloys. Compd.</i>
<b>480</b>, 152-155.

Graf, T., Felser, C. & Parkin, S. S. P. (2011). <i>Prog. Solid State Chem.</i>
<b>39</b>, 1-50.

Gra\&s, T., Revent\'os, D., Juli\'a-D\'iaz, B., Gogolin, C. & Lewenstein, M.
(2016). <i>Nat. Comm.</i> <b>7</b>, 11524.

Hirschberger, M., Krizan, J. W., Cava, R. J. & Ong, N. P. (2015).
<i>Science</i> <b>348</b>, 106-109.

Huang, Y., Chen, K., Deng, Y., Prokof'ev, N. & Svistunov, B. (2016). <i>Phys.
Rev. Lett.</i> <b>116</b>, 177203.

Katzgraber, H. G., Hamze, F., Zhu, Z., Ochoa, A. J. & Munoz-Bauza, H. (2015).
<i>Phys. Rev. X</i> <b>5</b>, 031026.

McNally, D. E., Simonson, J. W., Kistner-Morris, J. J., Smith, G. J.,
Hassinger, J. E., DeBeer-Schmitt, L., Kolesnikov, A. I., Zaliznyak, I. A. &
Aronson, M. C. (2015). <i>Phys. Rev. B</i> <b>91</b>, 180407(R).

Miiller, W., Wu, L. S., Kim, M. S., Orvis, T., Simonson, J. W., Gam\.za, M.,
McNally, D. M., Nelson, C. S., Ehlers, G., Podlesnyak, A., Helton, J. S.,
Zhao, Y., Qiu, Y., Copley, J. R. D., Lynn, J. W., Zaliznyak, I. & Aronson, M.
C. (2016). <i>Phys. Rev. B</i> <b>93</b>, 104419.

Momma, K. & Izumi, F. (2011). <i>J. Appl. Cryst.</i> <b>44</b>, 1272--1276.

Palatinus, L. & Chapuis, G. (2007). <i>J. Appl. Cryst.</i> <b>40</b>, 786--790.

Pan, L., Laurita, N. J., Ross, K. A., Gaulin, B. D. & Armitage, N. P. (2016).
<i>Nat. Phys.</i> 12, 361-366.

Pet\<r\`i\<cek, V., Du\<sek, M. & Palatinus, L. (2014). <i>Z. Kristallogr.</i>
<b>229</b>, 345-352.

Sergueev, I., Glazyrin, K., Kantor, I., McGuire, M. A., Chumakov, A. I.,
Kolves, B., Sales, B. C. & Hermann, R. P. (2015). <i>Phys. Rev. B</i>
<b>91</b>, 224304.

Westrip, S. P. (2010). <i>J. Appl. Cryst.</i> <b>43</b>, 920--925.

Zaikina, J. V., Schellenberg, I., Benbow, E. M., P\"ottgen, R. & Latturner, S.
E. (2011). <i>Chem. Mater.</i> <b>23</b>, 1768-1778.
;
_publ_section_figure_captions
;


(a) A view of the crystal structure of La~21~Cr~8-2a~Al~b~Ge~7-b~C~12~ along
[100]. (b) The same crystal structure from an arbitrary view above the
<i>ab</i>-plane. (c) Cr-deficient Cr~4-a~C~6~ substructure depicted as four
tetrahedrally-arranged and vertex-linked CrC~3~ plaquettes. (d) La3
coordination polyhedron. (e) Al2/Ge2 coordination polyhedron. In all
sub-figures, colors are as follows: La (white), Cr (red), Al (green), Ge
(blue), and C (black). Polyhedra are colored according to central element.
;

_publ_section_table_legends

;
Experimental Details
;


#=======================================================================
data_I
_publcif_datablock.id '{d49ed177-2cca-47dd-88af-1d916f4ba70a}'

#=======================================================================

# 5. CHEMICAL DATA

_chemical_name_systematic
?
_chemical_name_common                    ?
_chemical_formula_moiety                 
;
C12 Cr7.556 Ge6 La12, 0.242(Ge), 0.758(Al)
;
_chemical_formula_structural             ?
_chemical_formula_analytical             ?
_chemical_formula_iupac                  ?
_chemical_formula_sum                    'C12 Al0.758 Cr7.556 Ge6.242 La21'
_chemical_formula_weight                 3927.6
_chemical_melting_point                  ?
_chemical_compound_source                ?
_chemical_absolute_configuration         .

#=======================================================================

# 6. CRYSTAL DATA

_symmetry_cell_setting                   cubic
_symmetry_space_group_name_H-M           'F m -3 m'
_symmetry_space_group_name_Hall          '-F 4 2 3'
_symmetry_Int_Tables_number              225

loop_
 _space_group_symop_id
 _space_group_symop_operation_xyz
 1   x,y,z
 2   -x,-y,z
 3   -x,y,-z
 4   x,-y,-z
 5   z,x,y
 6   z,-x,-y
 7   -z,-x,y
 8   -z,x,-y
 9   y,z,x
 10  -y,z,-x
 11  y,-z,-x
 12  -y,-z,x
 13  y,x,-z
 14  -y,-x,-z
 15  y,-x,z
 16  -y,x,z
 17  x,z,-y
 18  -x,z,y
 19  -x,-z,-y
 20  x,-z,y
 21  z,y,-x
 22  z,-y,x
 23  -z,y,x
 24  -z,-y,-x
 25  -x,-y,-z
 26  x,y,-z
 27  x,-y,z
 28  -x,y,z
 29  -z,-x,-y
 30  -z,x,y
 31  z,x,-y
 32  z,-x,y
 33  -y,-z,-x
 34  y,-z,x
 35  -y,z,x
 36  y,z,-x
 37  -y,-x,z
 38  y,x,z
 39  -y,x,-z
 40  y,-x,-z
 41  -x,-z,y
 42  x,-z,-y
 43  x,z,y
 44  -x,z,-y
 45  -z,-y,x
 46  -z,y,-x
 47  z,-y,-x
 48  z,y,x
 49  x,y+1/2,z+1/2
 50  -x,-y+1/2,z+1/2
 51  -x,y+1/2,-z+1/2
 52  x,-y+1/2,-z+1/2
 53  z,x+1/2,y+1/2
 54  z,-x+1/2,-y+1/2
 55  -z,-x+1/2,y+1/2
 56  -z,x+1/2,-y+1/2
 57  y,z+1/2,x+1/2
 58  -y,z+1/2,-x+1/2
 59  y,-z+1/2,-x+1/2
 60  -y,-z+1/2,x+1/2
 61  y,x+1/2,-z+1/2
 62  -y,-x+1/2,-z+1/2
 63  y,-x+1/2,z+1/2
 64  -y,x+1/2,z+1/2
 65  x,z+1/2,-y+1/2
 66  -x,z+1/2,y+1/2
 67  -x,-z+1/2,-y+1/2
 68  x,-z+1/2,y+1/2
 69  z,y+1/2,-x+1/2
 70  z,-y+1/2,x+1/2
 71  -z,y+1/2,x+1/2
 72  -z,-y+1/2,-x+1/2
 73  -x,-y+1/2,-z+1/2
 74  x,y+1/2,-z+1/2
 75  x,-y+1/2,z+1/2
 76  -x,y+1/2,z+1/2
 77  -z,-x+1/2,-y+1/2
 78  -z,x+1/2,y+1/2
 79  z,x+1/2,-y+1/2
 80  z,-x+1/2,y+1/2
 81  -y,-z+1/2,-x+1/2
 82  y,-z+1/2,x+1/2
 83  -y,z+1/2,x+1/2
 84  y,z+1/2,-x+1/2
 85  -y,-x+1/2,z+1/2
 86  y,x+1/2,z+1/2
 87  -y,x+1/2,-z+1/2
 88  y,-x+1/2,-z+1/2
 89  -x,-z+1/2,y+1/2
 90  x,-z+1/2,-y+1/2
 91  x,z+1/2,y+1/2
 92  -x,z+1/2,-y+1/2
 93  -z,-y+1/2,x+1/2
 94  -z,y+1/2,-x+1/2
 95  z,-y+1/2,-x+1/2
 96  z,y+1/2,x+1/2
 97  x+1/2,y,z+1/2
 98  -x+1/2,-y,z+1/2
 99  -x+1/2,y,-z+1/2
 100 x+1/2,-y,-z+1/2
 101 z+1/2,x,y+1/2
 102 z+1/2,-x,-y+1/2
 103 -z+1/2,-x,y+1/2
 104 -z+1/2,x,-y+1/2
 105 y+1/2,z,x+1/2
 106 -y+1/2,z,-x+1/2
 107 y+1/2,-z,-x+1/2
 108 -y+1/2,-z,x+1/2
 109 y+1/2,x,-z+1/2
 110 -y+1/2,-x,-z+1/2
 111 y+1/2,-x,z+1/2
 112 -y+1/2,x,z+1/2
 113 x+1/2,z,-y+1/2
 114 -x+1/2,z,y+1/2
 115 -x+1/2,-z,-y+1/2
 116 x+1/2,-z,y+1/2
 117 z+1/2,y,-x+1/2
 118 z+1/2,-y,x+1/2
 119 -z+1/2,y,x+1/2
 120 -z+1/2,-y,-x+1/2
 121 -x+1/2,-y,-z+1/2
 122 x+1/2,y,-z+1/2
 123 x+1/2,-y,z+1/2
 124 -x+1/2,y,z+1/2
 125 -z+1/2,-x,-y+1/2
 126 -z+1/2,x,y+1/2
 127 z+1/2,x,-y+1/2
 128 z+1/2,-x,y+1/2
 129 -y+1/2,-z,-x+1/2
 130 y+1/2,-z,x+1/2
 131 -y+1/2,z,x+1/2
 132 y+1/2,z,-x+1/2
 133 -y+1/2,-x,z+1/2
 134 y+1/2,x,z+1/2
 135 -y+1/2,x,-z+1/2
 136 y+1/2,-x,-z+1/2
 137 -x+1/2,-z,y+1/2
 138 x+1/2,-z,-y+1/2
 139 x+1/2,z,y+1/2
 140 -x+1/2,z,-y+1/2
 141 -z+1/2,-y,x+1/2
 142 -z+1/2,y,-x+1/2
 143 z+1/2,-y,-x+1/2
 144 z+1/2,y,x+1/2
 145 x+1/2,y+1/2,z
 146 -x+1/2,-y+1/2,z
 147 -x+1/2,y+1/2,-z
 148 x+1/2,-y+1/2,-z
 149 z+1/2,x+1/2,y
 150 z+1/2,-x+1/2,-y
 151 -z+1/2,-x+1/2,y
 152 -z+1/2,x+1/2,-y
 153 y+1/2,z+1/2,x
 154 -y+1/2,z+1/2,-x
 155 y+1/2,-z+1/2,-x
 156 -y+1/2,-z+1/2,x
 157 y+1/2,x+1/2,-z
 158 -y+1/2,-x+1/2,-z
 159 y+1/2,-x+1/2,z
 160 -y+1/2,x+1/2,z
 161 x+1/2,z+1/2,-y
 162 -x+1/2,z+1/2,y
 163 -x+1/2,-z+1/2,-y
 164 x+1/2,-z+1/2,y
 165 z+1/2,y+1/2,-x
 166 z+1/2,-y+1/2,x
 167 -z+1/2,y+1/2,x
 168 -z+1/2,-y+1/2,-x
 169 -x+1/2,-y+1/2,-z
 170 x+1/2,y+1/2,-z
 171 x+1/2,-y+1/2,z
 172 -x+1/2,y+1/2,z
 173 -z+1/2,-x+1/2,-y
 174 -z+1/2,x+1/2,y
 175 z+1/2,x+1/2,-y
 176 z+1/2,-x+1/2,y
 177 -y+1/2,-z+1/2,-x
 178 y+1/2,-z+1/2,x
 179 -y+1/2,z+1/2,x
 180 y+1/2,z+1/2,-x
 181 -y+1/2,-x+1/2,z
 182 y+1/2,x+1/2,z
 183 -y+1/2,x+1/2,-z
 184 y+1/2,-x+1/2,-z
 185 -x+1/2,-z+1/2,y
 186 x+1/2,-z+1/2,-y
 187 x+1/2,z+1/2,y
 188 -x+1/2,z+1/2,-y
 189 -z+1/2,-y+1/2,x
 190 -z+1/2,y+1/2,-x
 191 z+1/2,-y+1/2,-x
 192 z+1/2,y+1/2,x

_cell_length_a                           16.4048(6)
_cell_length_b                           16.4048(6)
_cell_length_c                           16.4048(6)
_cell_angle_alpha                        90
_cell_angle_beta                         90
_cell_angle_gamma                        90
_cell_volume                             4414.8(5)

loop_
_cell_formula_units_Z                    4

_cell_measurement_reflns_used            9327
_cell_measurement_theta_min              4.965
_cell_measurement_theta_max              56.675
_cell_measurement_temperature            294
_cell_special_details
?

_exptl_crystal_density_diffrn            5.9091
_exptl_crystal_density_meas              ?
_exptl_crystal_density_method            ?
_exptl_crystal_F_000                     6639.4

_exptl_absorpt_coefficient_mu            25.755
_exptl_crystal_description               plate
_exptl_crystal_size_max                  0.119
_exptl_crystal_size_mid                  0.106
_exptl_crystal_size_min                  0.073
_exptl_crystal_size_rad                  ?
_exptl_crystal_colour                    metallic_black
_exptl_absorpt_correction_type           numerical 
_exptl_absorpt_process_details           
;

(<i>SADABS</i>; Bruker, 2008)
;
_exptl_absorpt_correction_T_min          0.34176
_exptl_absorpt_correction_T_max          0.52665

loop_
 _exptl_crystal_face_index_h
 _exptl_crystal_face_index_k
 _exptl_crystal_face_index_l
 _exptl_crystal_face_perp_dist
 ? ? ? ?

#=======================================================================

# 7. EXPERIMENTAL DATA

_exptl_special_details                   ?

_diffrn_ambient_temperature              294
_diffrn_source                           ?
_diffrn_source_power                     1600
_diffrn_source_voltage                   40
_diffrn_source_current                   40
_diffrn_radiation_type                   'Mo K\a'
_diffrn_radiation_source                 'X-ray tube'
_diffrn_radiation_wavelength             0.71073
_diffrn_radiation_monochromator          graphite
_diffrn_measurement_device               'four-circle diffractometer'
_diffrn_measurement_device_type          'Bruker CCD'
_diffrn_detector                         ?
_diffrn_detector_area_resol_mean         ?
_diffrn_measurement_method               '\w and \f scans'
_diffrn_measurement_specimen_support     ?

_diffrn_reflns_number                    40979
_diffrn_reflns_theta_min                 2.15
_diffrn_reflns_theta_max                 28.43
_diffrn_reflns_theta_full                28.43
_diffrn_measured_fraction_theta_max      0.99
_diffrn_measured_fraction_theta_full     0.99
_diffrn_reflns_av_R_equivalents          0.0407
_diffrn_reflns_av_unetI/netI             0.0052
_diffrn_reflns_limit_h_min               -21
_diffrn_reflns_limit_h_max               21
_diffrn_reflns_limit_k_min               -21
_diffrn_reflns_limit_k_max               21
_diffrn_reflns_limit_l_min               -21
_diffrn_reflns_limit_l_max               21
_diffrn_reflns_reduction_process         ?

_diffrn_standards_number                 ?
_diffrn_standards_interval_count         ?
_diffrn_standards_interval_time          ?
_diffrn_standards_decay_%                ?
loop_
_diffrn_standard_refln_index_h
_diffrn_standard_refln_index_k
_diffrn_standard_refln_index_l
  ? ? ?

_diffrn_radiation_probe                  x-ray

#=======================================================================

# 8. REFINEMENT DATA

_refine_special_details
?

_reflns_number_total                     328
_reflns_number_gt                        321
_reflns_threshold_expression             'I>3\s(I)'
_iucr_refine_instructions_details
;
JANA .m50 file contents
Version Jana2006
title
cell 16.4048 16.4048 16.4048 90 90 90
esdcell 0.0006 0.0006 0.0006 0 0 0
spgroup Fm-3m 225 7
lattice F
symmetry x y z
symmetry -x -y z
symmetry -x y -z
symmetry x -y -z
symmetry z x y
symmetry z -x -y
symmetry -z -x y
symmetry -z x -y
symmetry y z x
symmetry -y z -x
symmetry y -z -x
symmetry -y -z x
symmetry y x -z
symmetry -y -x -z
symmetry y -x z
symmetry -y x z
symmetry x z -y
symmetry -x z y
symmetry -x -z -y
symmetry x -z y
symmetry z y -x
symmetry z -y x
symmetry -z y x
symmetry -z -y -x
symmetry -x -y -z
symmetry x y -z
symmetry x -y z
symmetry -x y z
symmetry -z -x -y
symmetry -z x y
symmetry z x -y
symmetry z -x y
symmetry -y -z -x
symmetry y -z x
symmetry -y z x
symmetry y z -x
symmetry -y -x z
symmetry y x z
symmetry -y x -z
symmetry y -x -z
symmetry -x -z y
symmetry x -z -y
symmetry x z y
symmetry -x z -y
symmetry -z -y x
symmetry -z y -x
symmetry z -y -x
symmetry z y x
unitsnumb 4
chemform La21 Cr7.556 Al0.758 Ge6.242 C12
formtab -62
atom La atradius 1.88 color 90196073
atom Cr atradius 1.29 color 158
atom Al atradius 1.43 color 129178214
atom Ge atradius 1.22 color 126110166
atom C atradius 0.77 color 128073041
roundmethod 1
end
*******************************************************************************
contour
end contour
dist
  angles 1 dmin 1
end dist
fourier
  addbord 0 maptype 6 intmethod 2 intrad 1.6
end fourier
refine
  fsquare 1
  iext 1 itypex 2 idistr 2 radius 0.01
  restric Al2 1 Ge2
end refine

JANA .m40 file contents
    8    0    0    1
 0.031794 0.000000 0.000000 0.000000 0.000000 0.000000      100000
 0.000000 0.000000                                          00
 0.080790 0.000000 0.000000 0.000000 0.000000 0.000000      100000
 0.000000 0.000000 0.000000 0.000000 0.000000 0.000000      000000
La1       1  2     0.250000 0.000000 0.167496 0.167496
 0.007438 0.013149 0.013149 0.000000 0.000000 0.000464      0010110001
La2       1  2     0.166667 0.369379 0.369379 0.369379
 0.009845 0.009845 0.009845-0.000518-0.000518-0.000518      0100100100
La3       1  2     0.020833 0.500000 0.500000 0.500000
 0.038447 0.038447 0.038447 0.000000 0.000000 0.000000      0000100000
Ge1       4  2     0.125000 0.291862 0.000000 0.000000
 0.013946 0.011174 0.011174 0.000000 0.000000 0.000000      0100110000
Cr1       2  2     0.157410 0.196507 0.196507 0.196507
 0.006796 0.006796 0.006796 0.000750 0.000750 0.000750      1100100100
Ge2       4  2     0.005036 0.000000 0.000000 0.000000
 0.032255 0.032255 0.032255 0.000000 0.000000 0.000000      0000000000
Al2       3  2     0.015798 0.000000 0.000000 0.000000
 0.032255 0.032255 0.032255 0.000000 0.000000 0.000000      1000100000
C1        5  1     0.250000 0.104897 0.250000 0.250000
 0.012722 0.000000 0.000000 0.000000 0.000000 0.000000      0100100000
----------------------------   s.u. block   ----------------------------
 0.000101 0.000000 0.000000 0.000000 0.000000 0.000000
 0.000000 0.000000
 0.014717 0.000000 0.000000 0.000000 0.000000 0.000000
 0.006511 0.000000 0.000000 0.000000 0.000000 0.000000
La1                0.000000 0.000000 0.000014 0.000014
 0.000196 0.000167 0.000167 0.000000 0.000000 0.000126
La2                0.000000 0.000015 0.000015 0.000015
 0.000154 0.000154 0.000154 0.000081 0.000081 0.000081
La3                0.000000 0.000000 0.000000 0.000000
 0.000434 0.000434 0.000434 0.000000 0.000000 0.000000
Ge1                0.000000 0.000055 0.000000 0.000000
 0.000468 0.000301 0.000301 0.000000 0.000000 0.000000
Cr1                0.000772 0.000040 0.000040 0.000040
 0.000344 0.000344 0.000344 0.000227 0.000227 0.000227
Ge2                0.000386 0.000000 0.000000 0.000000
 0.001998 0.001998 0.001998 0.000000 0.000000 0.000000
Al2                0.000386 0.000000 0.000000 0.000000
 0.001998 0.001998 0.001998 0.000000 0.000000 0.000000
C1                 0.000000 0.000354 0.000000 0.000000
 0.001114 0.000000 0.000000 0.000000 0.000000 0.000000
--------------------------   Saved points   ----------------------------
    0
--------------------------   Fourier maxima   --------------------------
    1    1    1
max1      1  1     1.000000 0.250000 0.250000 0.250000      000  0  0  0
     0.96     0.73
max2      1  1     1.000000 0.383902 0.000000 0.000000      000  0  0  0
     0.59     0.49
max3      1  1     1.000000 0.420893 0.067493 0.000000      000  0  0  0
     0.49     0.35
max4      1  1     1.000000 0.372231 0.127769 0.127769      000  0  0  0
     0.53     0.26
max5      1  1     1.000000 0.427302 0.072698 0.072698      000  0  0  0
     0.51     0.21
max6      1  1     1.000000 0.320675 0.000000 0.000000      000  0  0  0
     0.87     0.19
max7      1  1     1.000000 0.449807 0.000000 0.000000      000  0  0  0
     1.10     0.19
max8      1  1     1.000000 0.358176 0.141824 0.030317      000  0  0  0
     0.44     0.18
max9      1  1     1.000000 0.343881 0.156119 0.120027      000  0  0  0
     0.35     0.14
max10     1  1     1.000000 0.322772 0.177228 0.000000      000  0  0  0
     0.45     0.14
--------------------------   Fourier minima   --------------------------
    1    1    1
min1      1  1     1.000000 0.060726 0.060726 0.060726      000  0  0  0
     0.81     0.28
min2      1  1     1.000000 0.133168 0.133168 0.133168      000  0  0  0
     0.48     0.23
min3      1  1     1.000000 0.250000 0.250000 0.179845      000  0  0  0
     0.36     0.23
min4      1  1     1.000000 0.227002 0.227002 0.171586      000  0  0  0
     0.40     0.17
min5      1  1     1.000000 0.081638 0.083579 0.000000      000  0  0  0
     0.67     0.16
min6      1  1     1.000000 0.500000 0.000000 0.000000      000  0  0  0
     0.55     0.16
min7      1  1     1.000000 0.053803 0.000000 0.000000      000  0  0  0
     0.69     0.15
min8      1  1     1.000000 0.220101 0.112202 0.000000      000  0  0  0
     0.32     0.14
min9      1  1     1.000000 0.102484 0.102484 0.061126      000  0  0  0
     0.43     0.13
min10     1  1     1.000000 0.156936 0.126167 0.080061      000  0  0  0
     0.33     0.12
------------------------------------------------------------------------

;


_refine_ls_structure_factor_coef         Fsqd
_refine_ls_R_factor_gt                   0.0119
_refine_ls_wR_factor_gt                  0.0447
_refine_ls_R_factor_all                  0.0127
_refine_ls_wR_factor_ref                 0.0452
_refine_ls_goodness_of_fit_ref           1.91
_refine_ls_goodness_of_fit_gt            1.92
_refine_ls_restrained_S_gt               ?
_refine_ls_restrained_S_all              ?
_refine_ls_number_reflns                 328
_refine_ls_number_parameters             21
_refine_ls_number_restraints             0
_refine_ls_number_constraints            1
_refine_ls_weighting_scheme              sigma
_refine_ls_weighting_details             'w=1/(\s^2^(I)+0.0004I^2^)'
_refine_ls_hydrogen_treatment            ?
_refine_ls_shift/su_max                  0.0150
_refine_ls_shift/su_mean                 0.0023
_refine_diff_density_max                 1.07
_refine_diff_density_min                 -0.83
_refine_ls_extinction_method
 'B-C type 2 (Becker & Coppens, 1974)'
_refine_ls_extinction_coef               810(150)
_refine_ls_abs_structure_details         ?
_refine_ls_abs_structure_Flack           ?
_refine_ls_abs_structure_Rogers          ?

loop_
 _atom_type_symbol
 _atom_type_scat_dispersion_real
 _atom_type_scat_dispersion_imag
 _atom_type_scat_source
 C    0.0033  0.0016
 'International Tables Vol C tables 4.2.6.8 and 6.1.1.1'
 Al   0.0645  0.0514
 'International Tables Vol C tables 4.2.6.8 and 6.1.1.1'
 Cr   0.3209  0.6236
 'International Tables Vol C tables 4.2.6.8 and 6.1.1.1'
 Ge   0.1547  1.8001
 'International Tables Vol C tables 4.2.6.8 and 6.1.1.1'
 La  -0.2871  2.4523
 'International Tables Vol C tables 4.2.6.8 and 6.1.1.1'

_computing_data_collection  
;
<i>APEX2</i> and <i>SAINT</i> (Bruker, 2007)
;
_computing_cell_refinement
;
<i>APEX2</i> and <i>SAINT</i> (Bruker, 2007)
;
_computing_data_reduction                
;
<i>APEX2</i> and <i>SAINT</i> (Bruker, 2007)
;
_computing_structure_solution
;
<i>The Superflip</i> (Palatinus & Chapuis, 2007)
;
_computing_structure_refinement          
;
<i>JANA2006</i> (Pet\<r\`i\<cek et al., 2014)
;
_computing_molecular_graphics
;
<i>VESTA</i> (Momma & Izumi, 2011)
;
_computing_publication_material
;
<i>publCIF</i> (Westrip, 2010)
;


#=======================================================================

# 9. ATOMIC COORDINATES AND DISPLACEMENT PARAMETERS

loop_
 _atom_site_label
 _atom_site_Wyckoff_symbol
 _atom_site_type_symbol
 _atom_site_fract_x
 _atom_site_fract_y
 _atom_site_fract_z
 _atom_site_adp_type
 _atom_site_U_iso_or_equiv
 _atom_site_site_symmetry_multiplicity
 _atom_site_occupancy
 _atom_site_calc_flag
  La1 48h La 0 0.167496(14) 0.167496(14) Uani 0.01125(10) 48 1 d 
  La2 32f La 0.369379(15) 0.369379(15) 0.369379(15) Uani 0.00984(9) 32 1 d 
  La3 4b  La 0.5 0.5 0.5 Uani 0.0384(3) 4 1 d 
  Ge1 24e Ge 0.29186(6) 0 0 Uani 0.0121(2) 24 1 d 
  Cr1 32f Cr 0.19651(4) 0.19651(4) 0.19651(4) Uani 0.0068(2) 32 0.944(5) d 
  Ge2 4a Ge 0 0 0 Uani 0.0323(12) 4 0.242(19) d 
  Al2 4a Al 0 0 0 Uani 0.0323(12) 4 0.758(19) d 
  C1 48g C 0.1049(4) 0.25 0.25 Uiso 0.0127(11) 48 1 d 

loop_
 _atom_site_aniso_label
 _atom_site_aniso_type_symbol
 _atom_site_aniso_U_11
 _atom_site_aniso_U_22
 _atom_site_aniso_U_33
 _atom_site_aniso_U_12
 _atom_site_aniso_U_13
 _atom_site_aniso_U_23
 La1 La 0.0074(2) 0.01315(17) 0.01315(17) 0 0 0.00046(13)
 La2 La 0.00984(15) 0.00984(15) 0.00984(15) -0.00052(8) -0.00052(8) -0.00052(8)
 La3 La 0.0384(4) 0.0384(4) 0.0384(4) 0 0 0
 Ge1 Ge 0.0139(5) 0.0112(3) 0.0112(3) 0 0 0
 Cr1 Cr 0.0068(3) 0.0068(3) 0.0068(3) 0.0008(2) 0.0008(2) 0.0008(2)
 Ge2 Ge 0.032(2) 0.032(2) 0.032(2) 0 0 0
 Al2 Al 0.032(2) 0.032(2) 0.032(2) 0 0 0

loop_
 _jana_atom_site_ADP_C_label
 _jana_atom_site_ADP_C_type_symbol
 _jana_atom_site_ADP_C_111
 _jana_atom_site_ADP_C_112
 _jana_atom_site_ADP_C_113
 _jana_atom_site_ADP_C_122
 _jana_atom_site_ADP_C_123
 _jana_atom_site_ADP_C_133
 _jana_atom_site_ADP_C_222
 _jana_atom_site_ADP_C_223
 _jana_atom_site_ADP_C_233
 _jana_atom_site_ADP_C_333
 ? ? ? ? ? ? ? ? ? ? ? ?

loop_
 _jana_atom_site_ADP_D_label
 _jana_atom_site_ADP_D_type_symbol
 _jana_atom_site_ADP_D_1111
 _jana_atom_site_ADP_D_1112
 _jana_atom_site_ADP_D_1113
 _jana_atom_site_ADP_D_1122
 _jana_atom_site_ADP_D_1123
 _jana_atom_site_ADP_D_1133
 _jana_atom_site_ADP_D_1222
 _jana_atom_site_ADP_D_1223
 _jana_atom_site_ADP_D_1233
 _jana_atom_site_ADP_D_1333
 _jana_atom_site_ADP_D_2222
 _jana_atom_site_ADP_D_2223
 _jana_atom_site_ADP_D_2233
 _jana_atom_site_ADP_D_2333
 _jana_atom_site_ADP_D_3333
 ? ? ? ? ? ? ? ? ? ? ? ? ? ? ? ? ?

loop_
 _jana_atom_site_ADP_E_label
 _jana_atom_site_ADP_E_type_symbol
 _jana_atom_site_ADP_E_11111
 _jana_atom_site_ADP_E_11112
 _jana_atom_site_ADP_E_11113
 _jana_atom_site_ADP_E_11122
 _jana_atom_site_ADP_E_11123
 _jana_atom_site_ADP_E_11133
 _jana_atom_site_ADP_E_11222
 _jana_atom_site_ADP_E_11223
 _jana_atom_site_ADP_E_11233
 _jana_atom_site_ADP_E_11333
 _jana_atom_site_ADP_E_12222
 _jana_atom_site_ADP_E_12223
 _jana_atom_site_ADP_E_12233
 _jana_atom_site_ADP_E_12333
 _jana_atom_site_ADP_E_13333
 _jana_atom_site_ADP_E_22222
 _jana_atom_site_ADP_E_22223
 _jana_atom_site_ADP_E_22233
 _jana_atom_site_ADP_E_22333
 _jana_atom_site_ADP_E_23333
 _jana_atom_site_ADP_E_33333
 ? ? ? ? ? ? ? ? ? ? ? ? ? ? ? ? ? ? ? ? ? ? ?

loop_
 _jana_atom_site_ADP_F_label
 _jana_atom_site_ADP_F_type_symbol
 _jana_atom_site_ADP_F_111111
 _jana_atom_site_ADP_F_111112
 _jana_atom_site_ADP_F_111113
 _jana_atom_site_ADP_F_111122
 _jana_atom_site_ADP_F_111123
 _jana_atom_site_ADP_F_111133
 _jana_atom_site_ADP_F_111222
 _jana_atom_site_ADP_F_111223
 _jana_atom_site_ADP_F_111233
 _jana_atom_site_ADP_F_111333
 _jana_atom_site_ADP_F_112222
 _jana_atom_site_ADP_F_112223
 _jana_atom_site_ADP_F_112233
 _jana_atom_site_ADP_F_112333
 _jana_atom_site_ADP_F_113333
 _jana_atom_site_ADP_F_122222
 _jana_atom_site_ADP_F_122223
 _jana_atom_site_ADP_F_122233
 _jana_atom_site_ADP_F_122333
 _jana_atom_site_ADP_F_123333
 _jana_atom_site_ADP_F_133333
 _jana_atom_site_ADP_F_222222
 _jana_atom_site_ADP_F_222223
 _jana_atom_site_ADP_F_222233
 _jana_atom_site_ADP_F_222333
 _jana_atom_site_ADP_F_223333
 _jana_atom_site_ADP_F_233333
 _jana_atom_site_ADP_F_333333
 ? ? ? ? ? ? ? ? ? ? ? ? ? ? ? ? ? ? ? ? ? ? ? ? ? ? ? ? ? ?


#=======================================================================

# 10. MOLECULAR GEOMETRY

loop_
 _geom_bond_atom_site_label_1
 _geom_bond_atom_site_label_2
 _geom_bond_site_symmetry_1
 _geom_bond_site_symmetry_2
 _geom_bond_distance
 _geom_bond_publ_flag
  La1 La1 . 52_555 3.8282(4) ?
  La1 La1 . 5_555 3.8859(3) ?
  La1 La1 . 7_555 3.8859(3) ?
  La1 La1 . 9_555 3.8859(3) ?
  La1 La1 . 10_555 3.8859(3) ?
  La1 La2 . 146_555 3.9907(4) ?
  La1 La2 . 99_555 3.9907(4) ?
  La1 La2 . 109_455 3.9907(4) ?
  La1 La2 . 159_455 3.9907(4) ?
  La1 Cr1 . . 3.2932(7) ?
  La1 Cr1 . 16_555 3.2932(7) ?
  La1 C1 . . 2.574(4) ?
  La1 C1 . 18_555 2.574(4) ?
  La2 La3 . . 3.7115(3) ?
  La2 Ge1 . 49_555 3.2864(5) ?
  La2 Ge1 . 101_555 3.2864(5) ?
  La2 Ge1 . 153_555 3.2864(5) ?
  La2 Cr1 . 146_555 3.2216(7) ?
  La2 Cr1 . 99_555 3.2216(7) ?
  La2 Cr1 . 52_555 3.2216(7) ?
  La2 C1 . 146_555 2.8015(9) ?
  La2 C1 . 54_555 2.8015(9) ?
  La2 C1 . 106_555 2.8015(9) ?
  Cr1 Cr1 . 146_555 2.4821(9) ?
  Cr1 Cr1 . 99_555 2.4821(9) ?
  Cr1 Cr1 . 52_555 2.4821(9) ?
  Cr1 C1 . . 1.949(5) ?
  Cr1 C1 . 5_555 1.949(5) ?
  Cr1 C1 . 9_555 1.949(5) ?

loop_
 _geom_angle_atom_site_label_1
 _geom_angle_atom_site_label_2
 _geom_angle_atom_site_label_3
 _geom_angle_site_symmetry_1
 _geom_angle_site_symmetry_2
 _geom_angle_site_symmetry_3
 _geom_angle
 _geom_angle_publ_flag
  La1 La1 La1 52_555 . 5_555 120.000(6) ?
  La1 La1 La1 52_555 . 7_555 120.000(6) ?
  La1 La1 La1 52_555 . 9_555 120.000(6) ?
  La1 La1 La1 52_555 . 10_555 120.000(6) ?
  La1 La1 La2 52_555 . 146_555 61.339(6) ?
  La1 La1 La2 52_555 . 99_555 61.339(6) ?
  La1 La1 La2 52_555 . 109_455 61.339(6) ?
  La1 La1 La2 52_555 . 159_455 61.339(6) ?
  La1 La1 Cr1 52_555 . . 78.207(12) ?
  La1 La1 Cr1 52_555 . 16_555 78.207(12) ?
  La1 La1 C1 52_555 . . 41.96(10) ?
  La1 La1 C1 52_555 . 18_555 41.96(10) ?
  La1 La1 La1 5_555 . 7_555 90.000(7) ?
  La1 La1 La1 5_555 . 9_555 60.000(5) ?
  La1 La1 La1 5_555 . 10_555 120.000(7) ?
  La1 La1 La2 5_555 . 146_555 60.865(6) ?
  La1 La1 La2 5_555 . 99_555 101.955(5) ?
  La1 La1 La2 5_555 . 109_455 165.127(7) ?
  La1 La1 La2 5_555 . 159_455 105.813(7) ?
  La1 La1 Cr1 5_555 . . 53.844(12) ?
  La1 La1 Cr1 5_555 . 16_555 142.596(13) ?
  La1 La1 C1 5_555 . . 84.21(8) ?
  La1 La1 C1 5_555 . 18_555 147.63(4) ?
  La1 La1 La1 7_555 . 9_555 120.000(7) ?
  La1 La1 La1 7_555 . 10_555 60.000(5) ?
  La1 La1 La2 7_555 . 146_555 105.813(7) ?
  La1 La1 La2 7_555 . 99_555 165.127(7) ?
  La1 La1 La2 7_555 . 109_455 101.955(5) ?
  La1 La1 La2 7_555 . 159_455 60.865(6) ?
  La1 La1 Cr1 7_555 . . 142.596(13) ?
  La1 La1 Cr1 7_555 . 16_555 53.844(12) ?
  La1 La1 C1 7_555 . . 147.63(4) ?
  La1 La1 C1 7_555 . 18_555 84.21(8) ?
  La1 La1 La1 9_555 . 10_555 90.000(7) ?
  La1 La1 La2 9_555 . 146_555 101.955(5) ?
  La1 La1 La2 9_555 . 99_555 60.865(6) ?
  La1 La1 La2 9_555 . 109_455 105.813(7) ?
  La1 La1 La2 9_555 . 159_455 165.127(7) ?
  La1 La1 Cr1 9_555 . . 53.844(12) ?
  La1 La1 Cr1 9_555 . 16_555 142.596(13) ?
  La1 La1 C1 9_555 . . 84.21(8) ?
  La1 La1 C1 9_555 . 18_555 147.63(4) ?
  La1 La1 La2 10_555 . 146_555 165.127(7) ?
  La1 La1 La2 10_555 . 99_555 105.813(7) ?
  La1 La1 La2 10_555 . 109_455 60.865(6) ?
  La1 La1 La2 10_555 . 159_455 101.955(5) ?
  La1 La1 Cr1 10_555 . . 142.596(13) ?
  La1 La1 Cr1 10_555 . 16_555 53.844(12) ?
  La1 La1 C1 10_555 . . 147.63(4) ?
  La1 La1 C1 10_555 . 18_555 84.21(8) ?
  La2 La1 La2 146_555 . 99_555 87.896(6) ?
  La2 La1 La2 146_555 . 109_455 122.677(8) ?
  La2 La1 La2 146_555 . 159_455 64.952(7) ?
  La2 La1 Cr1 146_555 . . 51.418(12) ?
  La2 La1 Cr1 146_555 . 16_555 115.315(13) ?
  La2 La1 C1 146_555 . . 44.302(12) ?
  La2 La1 C1 146_555 . 18_555 90.13(7) ?
  La2 La1 La2 99_555 . 109_455 64.952(7) ?
  La2 La1 La2 99_555 . 159_455 122.677(8) ?
  La2 La1 Cr1 99_555 . . 51.418(12) ?
  La2 La1 Cr1 99_555 . 16_555 115.315(13) ?
  La2 La1 C1 99_555 . . 44.302(12) ?
  La2 La1 C1 99_555 . 18_555 90.13(7) ?
  La2 La1 La2 109_455 . 159_455 87.896(6) ?
  La2 La1 Cr1 109_455 . . 115.314(13) ?
  La2 La1 Cr1 109_455 . 16_555 51.418(12) ?
  La2 La1 C1 109_455 . . 90.13(7) ?
  La2 La1 C1 109_455 . 18_555 44.302(12) ?
  La2 La1 Cr1 159_455 . . 115.314(13) ?
  La2 La1 Cr1 159_455 . 16_555 51.418(12) ?
  La2 La1 C1 159_455 . . 90.13(7) ?
  La2 La1 C1 159_455 . 18_555 44.302(12) ?
  Cr1 La1 Cr1 . . 16_555 156.414(18) ?
  Cr1 La1 C1 . . . 36.25(10) ?
  Cr1 La1 C1 . . 18_555 120.16(10) ?
  Cr1 La1 C1 16_555 . . 120.16(10) ?
  Cr1 La1 C1 16_555 . 18_555 36.25(10) ?
  C1 La1 C1 . . 18_555 83.91(14) ?
  La1 La2 La1 146_555 . 99_555 57.323(6) ?
  La1 La2 La1 146_555 . 54_555 113.653(7) ?
  La1 La2 La1 146_555 . 151_555 58.269(6) ?
  La1 La2 La1 146_555 . 106_555 113.653(7) ?
  La1 La2 La1 146_555 . 59_555 150.254(8) ?
  La1 La2 La3 146_555 . . 104.871(7) ?
  La1 La2 Ge1 146_555 . 49_555 147.964(10) ?
  La1 La2 Ge1 146_555 . 101_555 97.605(8) ?
  La1 La2 Ge1 146_555 . 153_555 55.083(13) ?
  La1 La2 Cr1 146_555 . 146_555 53.041(13) ?
  La1 La2 Cr1 146_555 . 99_555 76.602(13) ?
  La1 La2 Cr1 146_555 . 52_555 98.244(13) ?
  La1 La2 C1 146_555 . 146_555 39.92(8) ?
  La1 La2 C1 146_555 . 54_555 79.52(2) ?
  La1 La2 C1 146_555 . 106_555 113.23(10) ?
  La1 La2 La1 99_555 . 54_555 150.254(8) ?
  La1 La2 La1 99_555 . 151_555 113.653(7) ?
  La1 La2 La1 99_555 . 106_555 58.269(6) ?
  La1 La2 La1 99_555 . 59_555 113.653(7) ?
  La1 La2 La3 99_555 . . 104.871(7) ?
  La1 La2 Ge1 99_555 . 49_555 147.964(10) ?
  La1 La2 Ge1 99_555 . 101_555 55.083(13) ?
  La1 La2 Ge1 99_555 . 153_555 97.605(8) ?
  La1 La2 Cr1 99_555 . 146_555 76.602(13) ?
  La1 La2 Cr1 99_555 . 99_555 53.041(13) ?
  La1 La2 Cr1 99_555 . 52_555 98.244(13) ?
  La1 La2 C1 99_555 . 146_555 39.92(8) ?
  La1 La2 C1 99_555 . 54_555 113.23(10) ?
  La1 La2 C1 99_555 . 106_555 79.52(2) ?
  La1 La2 La1 54_555 . 151_555 57.323(6) ?
  La1 La2 La1 54_555 . 106_555 113.653(7) ?
  La1 La2 La1 54_555 . 59_555 58.269(6) ?
  La1 La2 La3 54_555 . . 104.871(7) ?
  La1 La2 Ge1 54_555 . 49_555 55.083(13) ?
  La1 La2 Ge1 54_555 . 101_555 147.964(10) ?
  La1 La2 Ge1 54_555 . 153_555 97.605(8) ?
  La1 La2 Cr1 54_555 . 146_555 76.602(13) ?
  La1 La2 Cr1 54_555 . 99_555 98.244(13) ?
  La1 La2 Cr1 54_555 . 52_555 53.041(13) ?
  La1 La2 C1 54_555 . 146_555 113.23(10) ?
  La1 La2 C1 54_555 . 54_555 39.92(8) ?
  La1 La2 C1 54_555 . 106_555 79.52(2) ?
  La1 La2 La1 151_555 . 106_555 150.254(8) ?
  La1 La2 La1 151_555 . 59_555 113.653(7) ?
  La1 La2 La3 151_555 . . 104.871(7) ?
  La1 La2 Ge1 151_555 . 49_555 97.605(8) ?
  La1 La2 Ge1 151_555 . 101_555 147.964(10) ?
  La1 La2 Ge1 151_555 . 153_555 55.083(13) ?
  La1 La2 Cr1 151_555 . 146_555 53.041(13) ?
  La1 La2 Cr1 151_555 . 99_555 98.244(13) ?
  La1 La2 Cr1 151_555 . 52_555 76.602(13) ?
  La1 La2 C1 151_555 . 146_555 79.52(2) ?
  La1 La2 C1 151_555 . 54_555 39.92(8) ?
  La1 La2 C1 151_555 . 106_555 113.23(10) ?
  La1 La2 La1 106_555 . 59_555 57.323(6) ?
  La1 La2 La3 106_555 . . 104.871(7) ?
  La1 La2 Ge1 106_555 . 49_555 97.605(8) ?
  La1 La2 Ge1 106_555 . 101_555 55.083(13) ?
  La1 La2 Ge1 106_555 . 153_555 147.964(10) ?
  La1 La2 Cr1 106_555 . 146_555 98.244(13) ?
  La1 La2 Cr1 106_555 . 99_555 53.041(13) ?
  La1 La2 Cr1 106_555 . 52_555 76.602(13) ?
  La1 La2 C1 106_555 . 146_555 79.52(2) ?
  La1 La2 C1 106_555 . 54_555 113.23(10) ?
  La1 La2 C1 106_555 . 106_555 39.92(8) ?
  La1 La2 La3 59_555 . . 104.871(7) ?
  La1 La2 Ge1 59_555 . 49_555 55.083(13) ?
  La1 La2 Ge1 59_555 . 101_555 97.605(8) ?
  La1 La2 Ge1 59_555 . 153_555 147.964(10) ?
  La1 La2 Cr1 59_555 . 146_555 98.244(13) ?
  La1 La2 Cr1 59_555 . 99_555 76.602(13) ?
  La1 La2 Cr1 59_555 . 52_555 53.041(13) ?
  La1 La2 C1 59_555 . 146_555 113.23(10) ?
  La1 La2 C1 59_555 . 54_555 79.52(2) ?
  La1 La2 C1 59_555 . 106_555 39.92(8) ?
  La3 La2 Ge1 . . 49_555 58.029(15) ?
  La3 La2 Ge1 . . 101_555 58.029(15) ?
  La3 La2 Ge1 . . 153_555 58.029(15) ?
  La3 La2 Cr1 . . 146_555 153.589(14) ?
  La3 La2 Cr1 . . 99_555 153.589(14) ?
  La3 La2 Cr1 . . 52_555 153.589(14) ?
  La3 La2 C1 . . 146_555 136.07(12) ?
  La3 La2 C1 . . 54_555 136.07(12) ?
  La3 La2 C1 . . 106_555 136.07(12) ?
  Ge1 La2 Ge1 49_555 . 101_555 94.557(15) ?
  Ge1 La2 Ge1 49_555 . 153_555 94.557(15) ?
  Ge1 La2 Cr1 49_555 . 146_555 131.521(19) ?
  Ge1 La2 Cr1 49_555 . 99_555 131.521(19) ?
  Ge1 La2 Cr1 49_555 . 52_555 95.56(2) ?
  Ge1 La2 C1 49_555 . 146_555 165.90(12) ?
  Ge1 La2 C1 49_555 . 54_555 95.00(8) ?
  Ge1 La2 C1 49_555 . 106_555 95.00(8) ?
  Ge1 La2 Ge1 101_555 . 153_555 94.557(15) ?
  Ge1 La2 Cr1 101_555 . 146_555 131.521(19) ?
  Ge1 La2 Cr1 101_555 . 99_555 95.56(2) ?
  Ge1 La2 Cr1 101_555 . 52_555 131.521(19) ?
  Ge1 La2 C1 101_555 . 146_555 95.00(8) ?
  Ge1 La2 C1 101_555 . 54_555 165.90(12) ?
  Ge1 La2 C1 101_555 . 106_555 95.00(8) ?
  Ge1 La2 Cr1 153_555 . 146_555 95.56(2) ?
  Ge1 La2 Cr1 153_555 . 99_555 131.521(19) ?
  Ge1 La2 Cr1 153_555 . 52_555 131.521(19) ?
  Ge1 La2 C1 153_555 . 146_555 95.00(8) ?
  Ge1 La2 C1 153_555 . 54_555 95.00(8) ?
  Ge1 La2 C1 153_555 . 106_555 165.90(12) ?
  Cr1 La2 Cr1 146_555 . 99_555 45.314(17) ?
  Cr1 La2 Cr1 146_555 . 52_555 45.314(17) ?
  Cr1 La2 C1 146_555 . 146_555 36.93(9) ?
  Cr1 La2 C1 146_555 . 54_555 36.93(9) ?
  Cr1 La2 C1 146_555 . 106_555 70.34(12) ?
  Cr1 La2 Cr1 99_555 . 52_555 45.314(17) ?
  Cr1 La2 C1 99_555 . 146_555 36.93(9) ?
  Cr1 La2 C1 99_555 . 54_555 70.34(12) ?
  Cr1 La2 C1 99_555 . 106_555 36.93(9) ?
  Cr1 La2 C1 52_555 . 146_555 70.34(12) ?
  Cr1 La2 C1 52_555 . 54_555 36.93(9) ?
  Cr1 La2 C1 52_555 . 106_555 36.93(9) ?
  C1 La2 C1 146_555 . 54_555 73.86(13) ?
  C1 La2 C1 146_555 . 106_555 73.86(13) ?
  C1 La2 C1 54_555 . 106_555 73.86(13) ?
  La2 La3 La2 . . 2_665 109.471(6) ?
  La2 La3 La2 . . 3_656 109.471(6) ?
  La2 La3 La2 . . 4_566 109.471(6) ?
  La2 La3 La2 . . 13_556 70.529(6) ?
  La2 La3 La2 . . 14_666 180.0(5) ?
  La2 La3 La2 . . 15_565 70.529(6) ?
  La2 La3 La2 . . 16_655 70.529(6) ?
  La2 La3 La2 2_665 . 3_656 109.471(6) ?
  La2 La3 La2 2_665 . 4_566 109.471(6) ?
  La2 La3 La2 2_665 . 13_556 180.0(5) ?
  La2 La3 La2 2_665 . 14_666 70.529(6) ?
  La2 La3 La2 2_665 . 15_565 70.529(6) ?
  La2 La3 La2 2_665 . 16_655 70.529(6) ?
  La2 La3 La2 3_656 . 4_566 109.471(6) ?
  La2 La3 La2 3_656 . 13_556 70.529(6) ?
  La2 La3 La2 3_656 . 14_666 70.529(6) ?
  La2 La3 La2 3_656 . 15_565 180.0(5) ?
  La2 La3 La2 3_656 . 16_655 70.529(6) ?
  La2 La3 La2 4_566 . 13_556 70.529(6) ?
  La2 La3 La2 4_566 . 14_666 70.529(6) ?
  La2 La3 La2 4_566 . 15_565 70.529(6) ?
  La2 La3 La2 4_566 . 16_655 180.0(5) ?
  La2 La3 La2 13_556 . 14_666 109.471(6) ?
  La2 La3 La2 13_556 . 15_565 109.471(6) ?
  La2 La3 La2 13_556 . 16_655 109.471(6) ?
  La2 La3 La2 14_666 . 15_565 109.471(6) ?
  La2 La3 La2 14_666 . 16_655 109.471(6) ?
  La2 La3 La2 15_565 . 16_655 109.471(6) ?
  La2 Ge1 La2 49_544 . 52_555 134.47(3) ?
  La2 Ge1 La2 49_544 . 61_545 81.389(12) ?
  La2 Ge1 La2 49_544 . 63_554 81.389(12) ?
  La2 Ge1 La2 52_555 . 61_545 81.389(12) ?
  La2 Ge1 La2 52_555 . 63_554 81.389(12) ?
  La2 Ge1 La2 61_545 . 63_554 134.47(3) ?
  La1 Cr1 La1 . . 5_555 72.313(15) ?
  La1 Cr1 La1 . . 9_555 72.313(15) ?
  La1 Cr1 La2 . . 146_555 75.541(15) ?
  La1 Cr1 La2 . . 99_555 75.541(15) ?
  La1 Cr1 La2 . . 52_555 139.88(2) ?
  La1 Cr1 Cr1 . . 146_555 142.60(3) ?
  La1 Cr1 Cr1 . . 99_555 142.60(3) ?
  La1 Cr1 Cr1 . . 52_555 101.79(3) ?
  La1 Cr1 C1 . . . 51.34(11) ?
  La1 Cr1 C1 . . 5_555 113.23(9) ?
  La1 Cr1 C1 . . 9_555 113.23(9) ?
  La1 Cr1 La1 5_555 . 9_555 72.313(15) ?
  La1 Cr1 La2 5_555 . 146_555 75.541(15) ?
  La1 Cr1 La2 5_555 . 99_555 139.88(2) ?
  La1 Cr1 La2 5_555 . 52_555 75.541(15) ?
  La1 Cr1 Cr1 5_555 . 146_555 142.60(3) ?
  La1 Cr1 Cr1 5_555 . 99_555 101.79(3) ?
  La1 Cr1 Cr1 5_555 . 52_555 142.60(3) ?
  La1 Cr1 C1 5_555 . . 113.23(9) ?
  La1 Cr1 C1 5_555 . 5_555 51.34(11) ?
  La1 Cr1 C1 5_555 . 9_555 113.23(9) ?
  La1 Cr1 La2 9_555 . 146_555 139.88(2) ?
  La1 Cr1 La2 9_555 . 99_555 75.541(15) ?
  La1 Cr1 La2 9_555 . 52_555 75.541(15) ?
  La1 Cr1 Cr1 9_555 . 146_555 101.79(3) ?
  La1 Cr1 Cr1 9_555 . 99_555 142.60(3) ?
  La1 Cr1 Cr1 9_555 . 52_555 142.60(3) ?
  La1 Cr1 C1 9_555 . . 113.23(9) ?
  La1 Cr1 C1 9_555 . 5_555 113.23(9) ?
  La1 Cr1 C1 9_555 . 9_555 51.34(11) ?
  La2 Cr1 La2 146_555 . 99_555 118.56(2) ?
  La2 Cr1 La2 146_555 . 52_555 118.56(2) ?
  La2 Cr1 Cr1 146_555 . 146_555 118.32(3) ?
  La2 Cr1 Cr1 146_555 . 99_555 67.34(2) ?
  La2 Cr1 Cr1 146_555 . 52_555 67.34(2) ?
  La2 Cr1 C1 146_555 . . 59.74(2) ?
  La2 Cr1 C1 146_555 . 5_555 59.74(2) ?
  La2 Cr1 C1 146_555 . 9_555 168.77(11) ?
  La2 Cr1 La2 99_555 . 52_555 118.56(2) ?
  La2 Cr1 Cr1 99_555 . 146_555 67.34(2) ?
  La2 Cr1 Cr1 99_555 . 99_555 118.32(3) ?
  La2 Cr1 Cr1 99_555 . 52_555 67.34(2) ?
  La2 Cr1 C1 99_555 . . 59.74(2) ?
  La2 Cr1 C1 99_555 . 5_555 168.77(11) ?
  La2 Cr1 C1 99_555 . 9_555 59.74(2) ?
  La2 Cr1 Cr1 52_555 . 146_555 67.34(2) ?
  La2 Cr1 Cr1 52_555 . 99_555 67.34(2) ?
  La2 Cr1 Cr1 52_555 . 52_555 118.32(3) ?
  La2 Cr1 C1 52_555 . . 168.77(11) ?
  La2 Cr1 C1 52_555 . 5_555 59.74(2) ?
  La2 Cr1 C1 52_555 . 9_555 59.74(2) ?
  Cr1 Cr1 Cr1 146_555 . 99_555 60.00(3) ?
  Cr1 Cr1 Cr1 146_555 . 52_555 60.00(3) ?
  Cr1 Cr1 C1 146_555 . . 103.11(10) ?
  Cr1 Cr1 C1 146_555 . 5_555 103.11(10) ?
  Cr1 Cr1 C1 146_555 . 9_555 50.45(11) ?
  Cr1 Cr1 Cr1 99_555 . 52_555 60.00(3) ?
  Cr1 Cr1 C1 99_555 . . 103.11(10) ?
  Cr1 Cr1 C1 99_555 . 5_555 50.45(11) ?
  Cr1 Cr1 C1 99_555 . 9_555 103.11(10) ?
  Cr1 Cr1 C1 52_555 . . 50.45(11) ?
  Cr1 Cr1 C1 52_555 . 5_555 103.11(10) ?
  Cr1 Cr1 C1 52_555 . 9_555 103.11(10) ?
  C1 Cr1 C1 . . 5_555 119.45(4) ?
  C1 Cr1 C1 . . 9_555 119.45(4) ?
  C1 Cr1 C1 5_555 . 9_555 119.45(4) ?
  La1 C1 La1 . . 52_555 96.09(19) ?
  La1 C1 La2 . . 146_555 95.78(7) ?
  La1 C1 La2 . . 99_555 95.78(7) ?
  La1 C1 Cr1 . . . 92.41(2) ?
  La1 C1 Cr1 . . 52_555 171.5(2) ?
  La1 C1 La2 52_555 . 146_555 95.78(7) ?
  La1 C1 La2 52_555 . 99_555 95.78(7) ?
  La1 C1 Cr1 52_555 . . 171.5(2) ?
  La1 C1 Cr1 52_555 . 52_555 92.41(2) ?
  La2 C1 La2 146_555 . 99_555 162.7(2) ?
  La2 C1 Cr1 146_555 . . 83.33(10) ?
  La2 C1 Cr1 146_555 . 52_555 83.33(10) ?
  La2 C1 Cr1 99_555 . . 83.33(10) ?
  La2 C1 Cr1 99_555 . 52_555 83.33(10) ?
  Cr1 C1 Cr1 . . 52_555 79.1(2) ?

loop_
 _geom_torsion_atom_site_label_1
 _geom_torsion_atom_site_label_2
 _geom_torsion_atom_site_label_3
 _geom_torsion_atom_site_label_4
 _geom_torsion_site_symmetry_1
 _geom_torsion_site_symmetry_2
 _geom_torsion_site_symmetry_3
 _geom_torsion_site_symmetry_4
 _geom_torsion
 _geom_torsion_publ_flag
 ? ? ? ? ? ? ? ? ? ?

loop_
 _geom_hbond_atom_site_label_D
 _geom_hbond_atom_site_label_H
 _geom_hbond_atom_site_label_A
 _geom_hbond_site_symmetry_D
 _geom_hbond_site_symmetry_H
 _geom_hbond_site_symmetry_A
 _geom_hbond_distance_DH
 _geom_hbond_distance_HA
 _geom_hbond_distance_DA
 _geom_hbond_angle_DHA
 _geom_hbond_publ_flag
 ? ? ? ? ? ? ? ? ? ? ?


#=======================================================================

# 11. STRUCTURE-FACTOR LIST

loop_
 _refln_index_h
 _refln_index_k
 _refln_index_l
 _refln_F_squared_calc
 _refln_F_squared_meas
 _refln_F_squared_sigma
 _refln_observed_status
   2   2   0     5944.     4749.      198. o
   2   2   2      890.     1979.      198. o
   3   1   1    29582.    33257.      198. o
   3   3   1   132067.   126819.      397. o
   3   3   3  8489370.  8651220.    29290. o
   4   0   0   242201.   241808.     1490. o
   4   2   0    35910.    38012.      297. o
   4   2   2   269060.   268946.      696. o
   4   4   0  2314210.  2372800.     6993. o
   4   4   2   568933.   565783.     1398. o
   4   4   4   242028.   248731.     1291. o
   5   1   1   348748.   349526.      995. o
   5   3   1  1869310.  1871380.     2858. o
   5   3   3   685324.   666836.     1601. o
   5   5   1    15246.    16129.      198. o
   5   5   3   860887.   841778.     2107. o
   5   5   5   364420.   362271.     1990. o
   6   0   0 10024600. 10336300.    47563. o
   6   2   0     9303.    11873.      198. o
   6   2   2   270838.   274696.      894. o
   6   4   0    55938.    51788.      396. o
   6   4   2   165223.   161701.      496. o
   6   4   4    49059.    46336.      396. o
   6   6   0  6110230.  6337400.    20779. o
   6   6   2    13803.    15337.      297. o
   6   6   4    63952.    65856.      495. o
   6   6   6  3225540.  3253040.    14460. o
   7   1   1    15746.    17218.      297. o
   7   3   1   144690.   136455.      496. o
   7   3   3   278198.   276295.      994. o
   7   5   1   383051.   381098.      896. o
   7   5   3   371261.   370956.      896. o
   7   5   5   191605.   185274.      893. o
   7   7   1     5446.     7915.      297. o
   7   7   3   162232.   154236.      793. o
   7   7   5  1237970.  1210430.     3531. o
   7   7   7    10218.    11873.      594. o
   8   0   0  1783190.  1805730.     9677. o
   8   2   0    30976.    34544.      396. o
   8   2   2      411.     1781.      198. o
   8   4   0  1840400.  1840520.     4892. o
   8   4   2   431850.   423528.      996. o
   8   4   4  2889960.  2917130.     7662. o
   8   6   0    36478.    36427.      396. o
   8   6   2   126276.   123318.      496. o
   8   6   4   293880.   292916.      895. o
   8   6   6     3603.     5540.      297. o
   8   8   0  1178560.  1192910.     4938. o
   8   8   2     2718.     4452.      297. o
   8   8   4   166858.   163858.      893. o
   8   8   6    17441.    18010.      396. o
   8   8   8   852364.   857647.     5211. o
   9   1   1   964900.   949281.     2914. o
   9   3   1    19153.    20188.      297. o
   9   3   3  2167260.  2138450.     5939. o
   9   5   1   345856.   339527.      895. o
   9   5   3   263300.   261281.      795. o
   9   5   5   931266.   923570.     3012. o
   9   7   1   545844.   543228.     1297. o
   9   7   3   205063.   200780.      695. o
   9   7   5   112116.   112183.      496. o
   9   7   7   274302.   276977.     1292. o
   9   9   1   182664.   179965.      992. o
   9   9   3  2022260.  2012790.     5916. o
   9   9   5    76394.    77848.      792. o
   9   9   7    56614.    57824.      693. o
   9   9   9   772884.   762225.     5304. o
  10   0   0   468182.   442678.     3190. o
  10   2   0   175880.   174212.      992. o
  10   2   2   505499.   487902.     1895. o
  10   4   0   369970.   353776.     1493. o
  10   4   2   182587.   184643.      695. o
  10   4   4   252420.   242351.     1093. o
  10   6   0   337507.   336162.     1392. o
  10   6   2   127266.   132830.      595. o
  10   6   4      611.     2671.      198. o
  10   6   6   104340.   104934.      793. o
  10   8   0   531314.   530342.     1995. o
  10   8   2   415895.   413796.     1195. o
  10   8   4   694608.   678798.     1800. o
  10   8   6   139454.   140776.      694. o
  10   8   8   124984.   127857.      991. o
  10  10   0   256689.   254445.     1887. o
  10  10   2    93168.    89657.      892. o
  10  10   4   293464.   290450.     1490. o
  10  10   6    23736.    25730.      594. o
  10  10   8    87208.    84792.      991. o
  10  10  10   682588.   678246.     5196. o
  11   1   1   631872.   618337.     2198. o
  11   3   1   912998.   889887.     2208. o
  11   3   3   768167.   746643.     2603. o
  11   5   1     9383.    10290.      198. o
  11   5   3    42943.    45636.      396. o
  11   5   5   354651.   360384.     1592. o
  11   7   1   822933.   807801.     1904. o
  11   7   3   419774.   411215.     1195. o
  11   7   5    43347.    45240.      495. o
  11   7   7  1428060.  1406140.     4749. o
  11   9   1    46272.    47321.      495. o
  11   9   3   123003.   125575.      694. o
  11   9   5   531411.   523721.     1595. o
  11   9   7       43.      989.      297. o
  11   9   9     1387.     3265.      396. o
  11  11   1    16714.    16921.      594. o
  11  11   3    54816.    56336.      792. o
  11  11   5   527257.   530506.     2493. o
  11  11   7    40368.    39595.      792. o
  11  11   9   370105.   366522.     2089. o
  11  11  11   820713.   825485.     7008. o
  12   0   0   455767.   443088.     3487. o
  12   2   0    43872.    44647.      594. o
  12   2   2   616745.   596898.     2397. o
  12   4   0  1080950.  1077220.     3722. o
  12   4   2   165369.   165238.      694. o
  12   4   4  1289480.  1270820.     4137. o
  12   6   0  1421190.  1397700.     4347. o
  12   6   2     4412.     5244.      198. o
  12   6   4    42286.    43061.      495. o
  12   6   6  1517500.  1493330.     5059. o
  12   8   0   321477.   317617.     1591. o
  12   8   2   362030.   356403.     1194. o
  12   8   4   197104.   198245.      893. o
  12   8   6    52233.    54453.      594. o
  12   8   8  1469980.  1458130.     5256. o
  12  10   0    95677.    95998.      991. o
  12  10   2    49505.    49798.      594. o
  12  10   4   172324.   172774.      893. o
  12  10   6     4729.     6134.      297. o
  12  10   8    14030.    14644.      396. o
  12  10  10   135107.   134708.     1388. o
  12  12   0  3474150.  3519370.    17043. o
  12  12   2   133763.   130446.     1289. o
  12  12   4   481857.   475221.     2491. o
  12  12   6  1190620.  1183660.     4730. o
  12  12   8    76310.    78339.     1287. o
  12  12  10    10618.    12368.      693. o
  12  12  12    31319.    35927.     1880. o
  13   1   1   116219.   115657.      892. o
  13   3   1   142882.   142274.      694. o
  13   3   3    42086.    41280.      594. o
  13   5   1     4730.     6431.      297. o
  13   5   3       44.     1781.      297. o
  13   5   5    17578.    18306.      495. o
  13   7   1   342626.   336504.     1193. o
  13   7   3   233966.   236079.      993. o
  13   7   5   107153.   107013.      793. o
  13   7   7   254805.   249942.     1589. o
  13   9   1   115624.   116540.      793. o
  13   9   3       34.     1682.      297. o
  13   9   5   309746.   307684.     1292. o
  13   9   7    16735.    18009.      495. o
  13   9   9     1972.     3067.      495. o
  13  11   1     3418.     4452.      396. o
  13  11   3     7475.     8509.      396. o
  13  11   5    35775.    36227.      594. o
  13  11   7    58732.    58814.      792. o
  13  11   9   150703.   152287.     1091. o
  13  11  11   148775.   149804.     1785. o
  13  13   1    58624.    58516.     1089. o
  13  13   3    83394.    84686.     1288. o
  13  13   5   154187.   150014.     1586. o
  13  13   7     9721.    10587.      693. o
  13  13   9    59060.    60695.     1287. o
  13  13  11   138268.   135013.     1983. o
  14   0   0   646284.   625294.     4795. o
  14   2   0    17011.    17416.      495. o
  14   2   2   119863.   120119.     1090. o
  14   4   0   172473.   171493.     1289. o
  14   4   2   264007.   261815.     1093. o
  14   4   4  1087660.  1061920.     4323. o
  14   6   0   174876.   166933.     1289. o
  14   6   2    81147.    80427.      693. o
  14   6   4    22847.    23751.      495. o
  14   6   6    11220.    11972.      594. o
  14   8   0    45411.    47418.      891. o
  14   8   2   130072.   132621.      892. o
  14   8   4    10561.    12467.      396. o
  14   8   6     7265.     9003.      396. o
  14   8   8   411304.   414512.     2389. o
  14  10   0     3234.     4155.      495. o
  14  10   2   190280.   188985.     1091. o
  14  10   4   404269.   398055.     1692. o
  14  10   6     9031.     9894.      396. o
  14  10   8   103578.   107499.      991. o
  14  10  10   268129.   256231.     2086. o
  14  12   0    57369.    58911.     1089. o
  14  12   2    66871.    67040.      792. o
  14  12   4    15887.    16327.      495. o
  14  12   6      345.     1583.      396. o
  14  12   8   287920.   288392.     1689. o
  14  12  10     2168.     3463.      495. o
  14  14   0    36340.    35930.     1485. o
  14  14   2   119791.   122389.     1685. o
  14  14   4   127747.   135585.     1784. o
  14  14   6     9459.    10982.      792. o
  14  14   8   289643.   295659.     2583. o
  15   1   1   703776.   678724.     3099. o
  15   3   1    72092.    72394.      693. o
  15   3   3   945332.   933701.     4113. o
  15   5   1    18859.    18900.      495. o
  15   5   3   568056.   555277.     1995. o
  15   5   5   338676.   325611.     1988. o
  15   7   1   657964.   641887.     2198. o
  15   7   3   535114.   527157.     1894. o
  15   7   5    31685.    31969.      594. o
  15   7   7   304841.   300492.     1987. o
  15   9   1   181955.   177851.     1091. o
  15   9   3  1440420.  1436680.     4141. o
  15   9   5     5540.     6035.      396. o
  15   9   7   115892.   114554.      991. o
  15   9   9   391304.   390005.     2587. o
  15  11   1    15758.    17217.      495. o
  15  11   3   378643.   375612.     1691. o
  15  11   5   379566.   373825.     1791. o
  15  11   7    42176.    42961.      693. o
  15  11   9    14518.    15931.      594. o
  15  11  11   440178.   437994.     3186. o
  15  13   1    49117.    50489.      792. o
  15  13   3     2568.     3759.      495. o
  15  13   5   411920.   404556.     2090. o
  15  13   7    14508.    14249.      594. o
  15  13   9       37.     1286.      495. <
  15  15   1   229411.   224527.     2184. o
  15  15   3  1079600.  1087260.     5828. o
  15  15   5    74397.    75565.     1585. o
  16   0   0  1557530.  1528850.    12145. o
  16   2   0   199862.   197551.     1588. o
  16   2   2    41419.    43555.      891. o
  16   4   0   538019.   526694.     2892. o
  16   4   2    87326.    86971.      892. o
  16   4   4   942496.   922841.     4313. o
  16   6   0   160685.   159948.     1487. o
  16   6   2   163218.   164218.     1091. o
  16   6   4    89906.    90638.      892. o
  16   6   6    30764.    30484.      792. o
  16   8   0    68393.    68527.     1089. o
  16   8   2    44378.    46823.      693. o
  16   8   4   130962.   132222.      991. o
  16   8   6    56740.    56238.      792. o
  16   8   8   637530.   632614.     3495. o
  16  10   0    13622.    13952.      693. o
  16  10   2    10091.    10587.      495. o
  16  10   4   357703.   353818.     1790. o
  16  10   6    17453.    18207.      594. o
  16  10   8     2518.     3858.      495. o
  16  10  10   195459.   191875.     2083. o
  16  12   0   238184.   236365.     2085. o
  16  12   2    59840.    60894.      891. o
  16  12   4    37932.    38900.      792. o
  16  12   6    20442.    21276.      693. o
  16  12   8   441247.   441683.     2290. o
  16  14   0    15030.    14546.      891. o
  16  14   2    39126.    37713.      792. o
  16  14   4     3709.     3858.      594. o
  17   1   1    51279.    52867.      990. o
  17   3   1     7389.     7124.      396. o
  17   3   3       80.     1088.      495. <
  17   5   1    59887.    63766.      792. o
  17   5   3    42022.    41575.      693. o
  17   5   5      126.     2275.      495. o
  17   7   1   112086.   110584.     1090. o
  17   7   3     4004.     4452.      396. o
  17   7   5   218532.   215953.     1290. o
  17   7   7    79838.    81710.     1387. o
  17   9   1   106085.   104332.     1090. o
  17   9   3     8477.     9795.      495. o
  17   9   5   106632.   107107.     1090. o
  17   9   7    38548.    36822.      693. o
  17   9   9     7819.     8113.      792. o
  17  11   1   134915.   139168.     1289. o
  17  11   3    28601.    28602.      693. o
  17  11   5    20941.    21672.      693. o
  17  11   7   244462.   249993.     1688. o
  17  13   1    92870.    91633.     1189. o
  17  13   3    47520.    47024.      990. o
  17  13   5    85050.    81718.    10301. o
  18   0   0   359507.   356720.     4674. o
  18   2   0    66193.    67831.     1188. o
  18   2   2   216148.   211184.     1886. o
  18   4   0   308047.   309844.     2186. o
  18   4   2    52783.    52373.      792. o
  18   4   4   203890.   203603.     1885. o
  18   6   0   924328.   912728.     4712. o
  18   6   2     1151.     1385.      396. o
  18   6   4    14188.    15238.      594. o
  18   6   6   823838.   823715.     4405. o
  18   8   0    19460.    19890.      891. o
  18   8   2   177852.   180019.     1289. o
  18   8   4    64011.    65056.      891. o
  18   8   6      264.      791.      495. <
  18   8   8   538445.   539613.     3589. o
  18  10   0    10866.    13160.      792. o
  18  10   2      557.     1484.      495. <
  18  10   4    65703.    66840.      990. o
  18  10   6     4080.     3858.      495. o
  18  12   0  1681710.  1686270.     8311. o
  18  12   2    66950.    67436.     1089. o
  19   1   1   144161.   144441.     1685. o
  19   3   1   424090.   411890.     1991. o
  19   3   3   249625.   246928.     2184. o
  19   5   1    60428.    60498.      891. o
  19   5   3     2433.     2968.      495. o
  19   5   5    23382.    23553.      891. o
  19   7   1   277883.   277723.     1689. o
  19   7   3   363327.   360612.     1890. o
  19   7   5    32800.    30583.      693. o
  19   7   7   419596.   416857.     3086. o
  19   9   1    32494.    31573.      792. o
  19   9   3    42424.    43753.      891. o
  19   9   5   303266.   301484.     1888. o
  20   0   0       34.      396.     1286. <
  20   2   0    96950.    96987.     1684. o
  20   2   2   110518.   109491.     1684. o
  20   4   0   227479.   227793.     2184. o
  20   4   2    53394.    52968.      891. o
  20   4   4     6236.     8212.      791. o
  20   6   0     8294.     8806.      792. o
  20   6   2    70135.    69618.      990. o
  20   6   4      384.     1484.      495. <
  20   6   6    12918.    12269.      891. o
  20   8   0   470982.   467175.     3387. o
  20   8   2   132059.   130045.     1289. o
  20   8   4   457842.   458830.     5677. o
  21   1   1    29292.    26722.     1089. o
  21   3   1      558.      791.      495. <
  21   3   3  1179450.  1189340.     6440. o
  21   5   1    41063.    38803.      891. o
  21   5   3    19284.    17614.      693. o

loop_
_publcif_info_exptl_table_max_cols 4
_publcif_info_exptl_table_use_headnotes n

loop_
_publcif_info_tables.block_id
_publcif_info_tables.reference_item
"{d68a19f9-6b0c-4607-b45e-7bf69479769a}" "_publcif_info_datablock.publ_exptl"

loop_
_publcif_info_cif.paper_type
 EE

loop_
_publcif_info_datablock.id
_publcif_info_datablock.publ_exptl
_publcif_info_datablock.publ_geom
_publcif_info_datablock.structure
'{d68a19f9-6b0c-4607-b45e-7bf69479769a}' ? ? ?
'{d49ed177-2cca-47dd-88af-1d916f4ba70a}' y y y

loop_
_publcif_info_exptl_table_extra_item
sin_theta_over_lambda_max

loop_
_publcif_info_exptl_table_header_item
?
